# Supplementary material for: A nuclear phylogenomic tree of grasses (Poaceae) recovers current classification despite gene tree incongruence
Source: New Phytol. 2024 Nov 20;245(2):818–34. doi: 10.1111/nph.20263 (PMC11655423; doi:10.1111/nph.20263)
Supplement: Supplementary file 2 — Table S1 Nuclear alignment summary statistics. Table S2 Number of gene copies (paralogues) recovered per accession and gene. Table S3 HybPiper nuclear gene assembly statistics. Table S4 Custom pipeline assembly statistics for shotgun accession. Please note: Wiley is not responsible for the content or functionality of any Supporting Information supplied by the authors. Any queries (other than missing material) should be directed to the New Phytologist Central Office. [file NPH-245-818-s002.xlsx]

## Sheet: info
New Phytologist Supporting Information Article title: A nuclear phylogenomic tree of grasses (Poaceae) recovers current classification despite gene tree incongruence Authors: Grass Phylogeny Working Group III Article acceptance date: 10 October 2024
Table S1: Nuclear alignment summary statistics.
Table S2: Number of gene copies (paralogues) recovered per accession and gene.
Table S3: HybPiper nuclear gene assembly statistics.
Table S4: Custome pipeline assembly statistics for shotgun accession.

## Sheet: S1_nuclear_data_stats
	Main dataset	Stringent Trimming	Main w/o shotgun data
Total accessions	1153	1153	841
Total genes	331	315	331
Alignment length (bp) – mean; median (range)	1160; 1002 (501–4411)	864; 1011 (502–3564)	1160; 1002 (501–4411)
Taxon occupancy (%) – mean; median (range)	89; 93 (15–99)	90; 92 (14–99)	89; 93 (14–99)
Alignment completeness (%) – mean; median (range)	73; 74 (52–91)	79; 79 (66–92)	76; 77 (47–95)
Genes recovered per accession – mean; median (range)
Overall	296; 308 (166–331)	282; 294 (156–315)	294; 306 (166–328)
Reference genomes	286; 300 (167–328)	273; 285 (163–312)	286; 300 (167–328)
Reference genomes	300; 308 (170–327)	287; 294 (165–311)	300; 308 (170–327)
Target capture	290; 304 (166–327)	278; 290 (161–312)	290; 304 (166–327)
Shotgun	301; 324 (168–331)	285; 308 (156–315)	n/a
Mean sequence completeness per accession (%) – mean; median (range)
Overall	65; 67 (14–98)	70; 75 (15–99)	67; 68 (20–98)
Reference genomes	82; 85 (43–98)	83; 86 (45–99)	82; 85 (43–98)
Reference genomes	80; 83 (32–95)	83; 86 (34–96)	80; 83 (32–95)
Target capture	56; 60 (20–83)	64; 69 (23–89)	56; 60 (20–83)
Shotgun	61; 63 (14–97)	64; 66 (15–97)	n/a

## Sheet: S2_n_copies_per_marker
analysis_ID	valid_species_name	tribe	data_type	Ang353_g4471	Ang353_g4527_1P	Ang353_g4527_2P	Ang353_g4691	Ang353_g4724	Ang353_g4744	Ang353_g4757	Ang353_g4793	Ang353_g4796	Ang353_g4802	Ang353_g4806	Ang353_g4848	Ang353_g4889	Ang353_g4890	Ang353_g4893	Ang353_g4932	Ang353_g4942	Ang353_g4951	Ang353_g4954	Ang353_g4989	Ang353_g4992	Ang353_g5018	Ang353_g5032	Ang353_g5034	Ang353_g5038	Ang353_g5090	Ang353_g5104	Ang353_g5116	Ang353_g5123	Ang353_g5131	Ang353_g5138	Ang353_g5162	Ang353_g5163	Ang353_g5168	Ang353_g5177	Ang353_g5188	Ang353_g5200	Ang353_g5206	Ang353_g5220	Ang353_g5257	Ang353_g5260	Ang353_g5264	Ang353_g5271	Ang353_g5273	Ang353_g5280	Ang353_g5296
REF___Aristida_stricta_HATH__1KP	Aristida stricta	Aristideae	transcriptome	1	0	1	1	1	1	1	1	1	1	1	0	1	1	1	1	1	1	1	1	0	1	0	1	1	1	1	0	1	1	1	1	1	1	1	1	1	1	1	1	1	0	1	1	1	1
REF___Cymbopogon_nardus_ROEI__1KP	Cymbopogon nardus	Andropogoneae	transcriptome	1	0	1	1	1	1	1	1	2	1	1	1	0	1	0	1	1	1	1	1	2	1	1	0	2	0	1	1	1	1	2	0	1	2	1	0	1	1	1	1	1	1	1	1	2	1
REF___Microstegium_vimineum_YPIC__1KP	Microstegium vimineum	Andropogoneae	transcriptome	1	0	1	1	2	1	3	1	1	1	0	0	1	1	1	1	1	1	1	1	1	1	1	1	1	1	1	1	1	1	1	1	1	0	1	1	1	1	1	0	1	1	1	1	2	1
REF___Neurachne_alopecuroidea_ZENX__1KP	Neurachne alopecuroidea	Paniceae	transcriptome	1	0	1	2	1	1	1	1	1	1	1	0	0	1	1	1	1	1	1	1	1	2	1	1	1	2	1	1	1	1	1	1	1	1	0	0	2	2	1	1	1	0	1	1	0	1
REF___Neurachne_annularis_BPKH__1KP	Neurachne annularis	Paniceae	transcriptome	1	0	1	1	0	1	1	1	2	1	2	1	1	1	1	1	1	0	1	2	1	1	1	1	1	0	1	1	1	1	1	1	1	1	1	2	1	1	1	2	1	1	1	1	1	1
REF___Neurachne_minor_BXAY__1KP	Neurachne minor	Paniceae	transcriptome	1	0	1	3	1	1	1	1	1	1	3	0	1	1	2	1	1	1	1	1	1	1	1	1	1	1	1	1	1	1	1	1	1	1	0	1	1	1	1	1	1	0	1	1	0	2
REF___Neurachne_munroi_ZMGN__1KP	Neurachne munroi	Paniceae	transcriptome	1	0	1	2	3	1	1	1	1	0	1	1	1	1	1	2	1	1	1	1	1	1	1	1	1	1	1	1	1	1	1	1	1	1	1	1	1	1	1	1	1	1	1	2	0	1
REF___Neurachne_tenuifolia_NNOK__1KP	Neurachne tenuifolia	Paniceae	transcriptome	1	0	1	1	1	1	1	1	1	1	1	1	1	1	1	1	1	1	1	2	1	1	1	1	1	1	1	1	1	1	1	1	1	1	1	1	1	1	1	1	1	1	1	1	1	1
REF___Paraneurachne_muelleri_XUAB__1KP	Neurachne muelleri	Paniceae	transcriptome	1	0	1	1	1	2	1	1	1	1	1	1	0	1	1	1	2	1	1	1	1	1	1	1	1	1	1	1	1	1	1	1	1	1	1	1	1	1	1	1	1	1	1	1	1	1
REF___Thyridolepis_mitchelliana_XBKS__1KP	Thyridolepis mitchelliana	Paniceae	transcriptome	1	0	1	1	1	1	1	1	1	1	1	0	1	2	1	1	1	1	1	2	1	1	1	1	1	1	1	1	1	1	1	1	1	1	1	1	1	1	1	1	1	0	1	1	1	1
REF___Thyridolepis_multiculmis_WCOR__1KP	Thyridolepis multiculmis	Paniceae	transcriptome	1	0	0	1	1	1	1	1	1	1	1	0	1	0	1	1	1	1	1	2	1	1	3	1	1	2	2	1	1	1	0	2	2	1	1	1	1	1	1	1	1	0	1	1	1	1
REF___Triodia_aff_bynoei_YXNR__1KP	Triodia aff. bynoei	Cynodonteae	transcriptome	2	0	2	1	1	1	1	1	1	1	1	1	2	1	1	1	1	1	0	2	1	3	1	1	2	1	2	1	0	1	2	1	2	1	1	0	2	0	1	2	1	0	1	1	1	2
REF___Aegilops_tauschii__genome	Aegilops tauschii subsp. strangulata	Triticeae	complete genome	1	0	1	1	1	8	1	2	1	1	2	1	1	2	1	1	2	2	1	1	1	1	1	1	1	1	1	1	2	2	1	1	1	1	1	2	1	1	2	1	1	1	1	1	2	1
REF___Alloteropsis_semialata__genome	Alloteropsis semialata	Paniceae	complete genome	1	1	1	1	1	1	1	1	0	1	2	1	1	1	1	1	1	2	0	1	1	1	2	1	1	1	1	1	1	0	1	1	1	2	1	3	1	1	0	0	1	1	1	0	3	1
REF___Bonia_amplexicaulis__genome	Bonia amplexicaulis	Bambuseae	complete genome	1	1	1	1	1	2	2	2	1	0	1	2	1	2	1	1	1	2	2	2	2	0	2	0	2	2	2	1	0	1	1	1	2	2	3	1	2	2	1	1	2	1	1	2	3	1
REF___Brachiaria_ruziziensis__genome	Urochloa eminii	Paniceae	complete genome	1	1	1	1	1	1	0	0	1	1	1	1	1	1	1	1	0	2	0	0	0	1	0	1	0	1	1	0	1	1	2	1	0	1	0	1	1	1	1	4	1	1	0	1	2	1
REF___Brachypodium_distachyon__genome	Brachypodium distachyon	Brachypodieae	complete genome	1	0	2	1	1	1	1	1	1	1	1	1	1	2	1	1	1	2	1	1	1	1	1	1	1	1	1	1	1	2	1	1	1	2	1	0	1	1	1	1	1	1	1	1	1	1
REF___Brachypodium_stacei__genome	Brachypodium stacei	Brachypodieae	complete genome	1	0	2	1	1	1	1	1	1	1	1	1	4	2	1	1	1	1	1	1	1	1	1	1	1	1	1	1	1	2	1	1	1	1	1	1	1	1	1	1	1	1	1	1	2	1
REF___Cenchrus_americanus__genome	Cenchrus americanus	Paniceae	complete genome	1	1	2	1	1	0	1	0	1	1	2	1	2	2	1	1	1	1	0	1	1	1	2	1	0	1	0	1	1	0	1	1	1	2	1	1	1	1	1	1	2	1	1	1	1	1
REF___Cenchrus_purpureus__genome	Cenchrus purpureus	Paniceae	complete genome	3	3	4	2	2	1	2	2	1	2	4	2	6	3	4	2	2	6	2	2	2	1	11	2	3	2	2	2	2	2	3	2	1	7	3	1	2	2	2	3	4	2	3	2	5	2
REF___Coix_aquatica__genome	Coix aquatica	Andropogoneae	complete genome	1	1	2	1	2	1	1	1	1	1	2	1	3	1	2	1	1	1	1	2	1	1	1	1	1	1	1	1	1	1	1	1	1	2	1	1	1	1	2	2	1	1	1	1	2	1
REF___Coix_lacryma_jobi_var_lacryma_jobi__genome	Coix lacryma-jobi var. lacryma-jobi	Andropogoneae	complete genome	1	0	1	1	3	0	1	0	1	1	2	0	1	0	0	1	0	0	1	2	1	1	1	1	1	0	1	1	0	1	0	1	0	0	0	0	0	1	1	2	0	1	1	1	1	1
REF___Dichanthelium_oligosanthes__genome	Dichanthelium oligosanthes	Paniceae	complete genome	0	1	0	0	1	1	1	1	0	1	0	0	1	1	1	0	1	1	1	1	1	1	0	1	0	1	1	1	1	1	1	1	1	0	0	1	1	1	0	0	1	1	1	1	1	0
REF___Digitaria_exilis__genome	Digitaria exilis	Paniceae	complete genome	2	2	2	2	2	0	2	2	1	2	2	2	2	2	2	1	2	2	1	2	2	4	4	2	4	0	2	2	2	1	4	2	2	4	2	2	2	3	0	6	2	2	2	2	1	2
REF___Echinochloa_crus_galli__genome	Echinochloa crus-galli	Paniceae	complete genome	3	3	4	3	3	3	3	3	3	3	3	3	3	4	3	3	3	3	3	6	3	3	6	3	3	3	3	3	3	3	6	3	3	4	4	3	3	3	3	3	3	3	3	3	6	3
REF___Echinochloa_haploclada__genome	Echinochloa haploclada	Paniceae	complete genome	1	1	1	1	1	1	1	1	1	1	1	1	2	1	1	1	1	1	1	2	1	1	1	1	2	1	1	1	1	1	2	1	1	1	1	1	1	1	1	1	1	1	1	1	1	1
REF___Echinochloa_oryzicola__genome	Echinochloa oryzoides	Paniceae	complete genome	2	2	3	1	1	2	2	2	2	2	2	2	2	1	0	1	2	2	2	3	2	2	4	2	1	1	2	2	2	2	4	2	1	3	2	2	1	1	2	1	2	2	2	2	4	2
REF___Eleusine_coracana__genome	Eleusine coracana	Cynodonteae	complete genome	2	2	4	2	3	2	1	1	1	2	2	2	2	2	2	2	2	2	2	4	2	4	3	2	2	1	3	2	2	2	3	2	2	3	2	2	2	2	2	2	2	2	2	2	3	2
REF___Eragrostis_curvula__genome	Eragrostis curvula	Eragrostideae	complete genome	2	3	0	1	1	1	1	2	1	2	1	1	3	2	1	1	1	4	1	3	3	3	4	1	4	1	2	2	2	0	1	1	1	5	1	2	1	1	2	1	2	1	1	1	3	1
REF___Eragrostis_nindensis__genome	Eragrostis nindensis	Eragrostideae	complete genome	3	2	6	1	5	1	4	3	3	3	1	3	11	3	1	1	1	9	2	7	6	4	4	4	3	3	2	4	1	2	3	2	1	5	2	3	2	3	4	2	1	1	2	2	4	4
REF___Eragrostis_tef__genome	Eragrostis tef	Eragrostideae	complete genome	2	1	2	2	3	1	2	2	2	2	2	2	2	2	1	5	2	2	1	4	2	3	3	0	0	2	3	2	3	2	2	2	2	4	0	2	2	2	1	3	1	1	2	1	4	4
REF___Guadua_angustifolia__genome	Guadua angustifolia	Bambuseae	complete genome	1	0	1	2	1	1	2	2	1	1	1	0	1	2	1	0	1	1	1	1	0	1	1	1	0	1	0	0	2	2	1	2	0	1	1	1	2	1	0	3	0	1	0	1	0	1
REF___Hordeum_vulgare__genome	Hordeum vulgare	Triticeae	complete genome	1	0	1	1	1	1	0	1	1	1	0	1	1	2	1	1	1	1	1	1	1	1	1	1	1	0	1	1	2	2	1	1	0	1	2	1	1	1	1	1	1	1	0	1	2	1
REF___Joinvillea_ascendens__genome	Joinvillea ascendens	NA	complete genome	1	1	1	1	2	1	1	1	1	1	2	1	1	1	1	1	1	1	1	1	1	1	1	0	1	1	1	1	1	1	0	1	1	1	1	1	1	1	1	1	1	1	1	1	1	1
REF___Leersia_perrieri__genome	Leersia perrieri	Oryzeae	complete genome	2	1	1	1	1	1	1	1	1	3	1	1	1	1	1	1	1	1	1	1	1	2	2	1	3	1	1	1	1	2	1	1	3	0	2	1	1	1	1	1	1	2	1	1	6	0
REF___Miscanthus_sacchariflorus__genome	Miscanthus sacchariflorus	Andropogoneae	complete genome	2	2	3	0	5	1	1	3	3	2	1	0	0	1	4	0	2	1	1	1	0	0	0	1	0	1	2	0	2	3	1	6	0	3	0	0	0	3	1	1	0	4	2	0	0	1
REF___Miscanthus_sinensis__genome	Miscanthus sinensis	Andropogoneae	complete genome	2	1	4	2	3	2	2	2	2	2	2	2	6	2	4	2	2	1	1	3	2	3	1	2	2	2	2	2	2	2	2	2	2	6	2	2	2	2	2	2	2	1	2	1	1	4
REF___Olyra_latifolia__genome	Olyra latifolia	Olyreae	complete genome	1	1	1	1	1	1	1	1	1	1	1	1	1	1	1	1	1	1	2	1	1	1	1	1	1	2	1	1	1	2	1	1	2	1	1	1	1	1	0	2	1	1	1	1	1	1
REF___Oropetium_thomaeum__genome	Oropetium thomaeum	Cynodonteae	complete genome	1	0	1	1	1	1	1	1	1	1	1	0	1	1	1	1	0	1	1	2	1	2	1	1	1	1	1	1	0	1	1	2	1	1	2	1	1	1	1	1	1	1	1	1	1	1
REF___Oryza_rufipogon__genome	Oryza rufipogon	Oryzeae	complete genome	1	0	1	0	0	1	0	1	1	1	2	0	1	0	1	1	1	1	1	2	2	0	2	1	0	1	0	1	1	1	1	1	1	1	1	1	0	1	1	0	1	1	2	1	3	1
REF___Oryza_sativa__genome	Oryza sativa	Oryzeae	complete genome	1	1	1	1	1	1	1	1	1	1	1	1	1	1	0	2	1	1	1	2	1	1	2	1	2	1	1	1	1	1	1	1	1	1	1	1	1	1	1	1	1	1	2	1	1	1
REF___Panicum_hallii__genome	Panicum hallii	Paniceae	complete genome	1	1	1	1	1	1	1	1	1	1	1	1	1	1	1	1	1	2	1	1	1	1	1	1	4	1	1	1	1	1	2	1	1	1	1	1	1	1	1	1	1	1	1	1	2	1
REF___Panicum_miliaceum__genome	Panicum miliaceum	Paniceae	complete genome	2	2	2	2	1	2	2	2	1	2	1	2	2	2	2	2	2	1	2	2	2	2	2	2	3	2	2	2	2	1	4	2	2	2	2	1	2	1	2	3	2	1	2	1	3	2
REF___Panicum_virgatum__genome	Panicum virgatum	Paniceae	complete genome	2	2	3	1	2	2	2	2	2	2	3	2	1	2	2	2	2	3	2	2	2	3	2	2	4	2	2	2	1	2	3	2	2	4	4	2	2	2	2	2	3	2	2	2	4	2
REF___Phyllostachys_edulis__genome	Phyllostachys edulis	Arundinarieae	complete genome	1	0	1	2	1	2	1	0	1	2	2	2	3	2	1	0	2	1	1	3	2	2	3	1	1	2	1	1	0	3	2	1	2	2	1	0	2	1	1	2	3	1	0	2	1	2
REF___Phyllostachys_heterocycla__genome	Phyllostachys edulis	Arundinarieae	complete genome	0	1	1	1	1	1	1	2	1	1	1	2	1	0	1	1	2	2	1	2	2	1	1	0	0	1	2	1	1	2	0	1	1	1	1	2	1	1	0	1	2	1	0	2	2	1
REF___Puccinellia_tenuiflora__genome	Puccinellia tenuiflora	Poeae	complete genome	1	0	2	0	2	1	1	1	0	1	1	2	1	3	0	1	1	1	1	1	2	1	1	1	1	2	1	0	1	1	1	1	1	2	1	2	2	1	2	0	1	2	1	0	2	2
REF___Raddia_distichophylla__genome	Raddia distichophylla	Olyreae	complete genome	1	1	1	1	1	0	1	1	0	1	1	1	1	1	1	0	0	1	1	1	1	2	1	1	0	0	1	0	1	0	1	1	0	1	1	1	1	0	1	1	1	0	0	0	0	1
REF___Raddia_guianensis__genome	Raddia guianensis	Olyreae	complete genome	0	1	2	1	1	0	0	1	0	1	1	1	1	1	1	1	1	0	0	1	0	1	1	1	0	1	1	1	1	1	1	1	1	0	1	0	1	1	0	1	1	0	1	1	1	1
REF___Saccharum_spontaneum__genome	Saccharum spontaneum	Andropogoneae	complete genome	3	4	4	3	1	5	2	1	2	1	3	2	1	2	2	4	2	1	1	1	3	2	0	1	1	1	0	1	2	3	1	1	2	4	4	1	1	2	3	6	0	0	2	1	4	0
REF___Setaria_italica__genome	Setaria italica	Paniceae	complete genome	1	0	1	1	1	1	1	1	1	1	3	1	2	1	1	1	1	2	1	3	1	1	2	1	2	1	1	1	1	1	2	1	1	1	1	1	1	1	1	1	1	1	1	1	1	1
REF___Setaria_viridis__genome	Setaria viridis	Paniceae	complete genome	1	0	1	0	0	0	0	1	0	1	3	1	2	1	0	1	1	1	1	3	1	0	2	1	1	1	1	1	1	1	2	1	1	1	1	1	1	1	0	1	0	1	1	1	1	1
REF___Sorghum_bicolor__genome	Sorghum bicolor	Andropogoneae	complete genome	1	1	2	1	2	1	1	1	1	1	1	1	1	1	1	1	1	1	1	1	1	2	2	1	1	1	1	1	1	1	1	1	1	2	1	1	1	1	1	1	1	1	1	0	1	1
REF___Streptochaeta_sp__genome	Streptochaeta sp.	Streptochaeteae	complete genome	1	1	1	1	1	1	1	1	1	1	2	1	1	3	1	1	2	1	1	2	1	2	1	1	0	1	0	2	1	2	1	1	1	1	1	1	1	1	0	2	2	1	1	1	0	3
REF___Thinopyrum_intermedium__genome	Thinopyrum intermedium	Triticeae	complete genome	3	0	3	3	3	3	3	3	3	3	4	3	3	2	3	3	3	4	2	3	3	3	3	3	3	3	3	2	3	6	3	3	3	3	3	4	2	3	5	3	3	3	3	3	5	5
REF___Triticum_aestivum__genome	Triticum aestivum	Triticeae	complete genome	3	0	4	1	3	4	2	3	2	3	2	1	3	4	2	2	2	4	2	3	5	2	4	3	2	1	0	3	3	5	3	3	3	2	2	5	3	2	2	3	3	2	1	3	4	4
REF___Zea_mays__genome	Zea mays	Andropogoneae	complete genome	1	0	2	1	1	2	1	2	1	1	1	1	1	1	1	1	1	1	1	1	1	1	1	1	1	2	0	1	1	2	1	1	1	2	1	1	1	0	1	1	2	1	1	0	2	2
REF___Zoysia_japonica__genome	Zoysia japonica	Zoysieae	complete genome	1	0	1	1	1	0	1	1	0	1	2	0	0	1	0	0	0	0	1	1	1	1	1	1	0	2	1	0	0	1	1	1	0	2	1	1	1	0	1	1	2	1	1	1	0	1
REF___Zoysia_matrella__genome	Zoysia matrella	Zoysieae	complete genome	0	0	2	2	1	0	1	2	1	2	3	0	0	2	0	0	2	0	1	2	1	0	1	2	0	3	1	0	0	2	2	2	0	3	1	2	0	0	1	2	3	1	2	0	0	2
REF___Zoysia_pacifica__genome	Zoysia matrella var. pacifica	Zoysieae	complete genome	0	0	1	0	0	0	0	1	1	1	2	0	0	0	0	0	1	0	1	2	2	0	1	0	0	2	0	0	0	1	0	2	0	2	1	1	1	0	1	2	1	0	1	1	0	1
Achnatherum_chingii_Z16027__HM	Stipa chingii	Stipeae	transcriptome	1	0	1	1	1	1	1	1	1	1	1	0	1	1	0	1	1	1	1	1	1	1	1	1	1	1	1	1	1	1	1	1	1	1	1	1	1	1	1	1	1	1	1	1	1	1
Achnatherum_hymenoides_K51__HM	Eriocoma hymenoides	Stipeae	transcriptome	1	0	1	1	1	1	1	1	1	1	1	1	1	1	1	1	1	1	1	1	1	1	1	1	1	0	0	1	1	1	1	1	1	1	1	1	1	1	1	1	1	1	1	1	1	1
Achnatherum_inebrians_Z18089__HM	Achnatherum inebrians	Stipeae	transcriptome	1	0	1	1	1	1	1	1	1	1	1	1	1	1	1	1	1	1	1	1	1	1	1	1	1	1	1	1	1	1	1	1	1	1	1	1	1	1	1	1	1	1	1	1	1	1
Achnatherum_pekinense_ZY050__HM	Achnatherum pekinense	Stipeae	transcriptome	1	0	1	1	1	1	1	1	1	1	1	0	1	1	1	1	1	1	1	1	1	1	1	1	1	1	1	1	1	1	1	1	1	1	1	1	1	1	1	1	1	1	1	1	1	1
Achnatherum_sibiricum_Z18063__HM	Achnatherum sibiricum	Stipeae	transcriptome	1	0	1	1	1	1	1	1	1	1	1	1	1	1	1	1	1	1	1	1	1	1	1	1	1	0	1	1	1	1	1	1	1	1	1	1	1	1	1	1	1	1	1	1	1	1
Acidosasa_purpurea_Bam10__HM	Acidosasa purpurea	Arundinarieae	transcriptome	1	1	5	1	1	1	1	1	1	1	1	1	1	1	1	1	1	0	1	1	1	1	1	1	1	1	1	1	1	1	1	1	1	1	1	1	1	1	1	1	1	1	1	1	1	1
Aegilops_geniculata_K53__HM	Aegilops geniculata	Triticeae	transcriptome	1	0	1	1	1	1	1	1	1	1	1	0	1	1	1	1	1	1	1	1	1	1	1	1	1	0	1	1	1	1	1	1	1	1	1	1	1	1	1	1	1	1	1	1	1	1
Aeluropus_pungens_var_pungens_Tuh34011__HM	Aeluropus littoralis	Cynodonteae	transcriptome	1	1	1	1	1	1	1	1	1	1	1	0	1	1	1	1	1	1	1	1	1	1	1	1	1	1	1	1	1	1	1	1	1	1	1	1	1	1	1	1	1	1	1	1	1	1
Agropyron_cristatum_Z18066__HM	Agropyron cristatum	Triticeae	transcriptome	1	0	3	1	1	1	1	1	1	1	1	1	1	1	1	1	1	1	1	1	1	1	1	1	1	1	1	1	1	1	1	1	1	1	1	1	1	1	1	1	1	1	1	1	1	1
Agropyron_mongolicum_Z18065__HM	Agropyron mongolicum	Triticeae	transcriptome	1	0	1	1	1	1	1	1	1	1	1	1	1	1	1	1	1	1	1	1	1	1	1	1	1	1	1	1	1	1	1	1	1	1	1	1	1	1	1	1	1	1	1	1	1	1
Agrostis_hookeriana_Z16028__HM	Agrostis hookeriana	Poeae	transcriptome	1	0	1	1	1	1	1	1	1	1	1	0	1	1	1	1	1	1	1	1	1	1	1	1	1	1	1	1	1	1	1	1	1	1	1	1	1	1	1	1	1	1	1	1	1	1
Agrostis_nervosa_Z16040__HM	Agrostis nervosa	Poeae	transcriptome	1	0	1	1	1	1	1	1	1	1	1	1	1	1	1	1	1	1	1	1	1	1	1	1	1	1	1	1	1	1	1	1	1	1	1	1	1	1	1	1	1	1	1	1	1	1
Agrostis_sinorupestris_Z16033__HM	Agrostis sinorupestris	Poeae	transcriptome	1	0	1	1	1	1	1	1	1	1	1	0	1	1	1	1	1	1	1	1	1	1	1	1	1	1	1	1	1	1	1	1	1	1	1	1	1	1	1	1	1	1	1	1	1	1
Aira_caryophyllea_K04__HM	Aira caryophyllea	Poeae	transcriptome	1	0	1	1	1	1	1	1	1	1	1	1	1	1	1	1	1	1	1	1	1	1	1	0	1	1	1	1	1	1	1	1	1	1	1	1	1	1	1	1	1	1	1	1	1	1
Aira_praecox_K03__HM	Aira praecox	Poeae	transcriptome	1	0	1	1	1	1	1	1	1	1	1	1	1	1	1	1	1	1	1	1	1	1	1	1	1	1	1	1	1	1	1	1	1	1	1	1	1	1	1	1	1	1	1	1	1	1
Alopecurus_aequalis_Z160505__HM	Alopecurus aequalis	Poeae	transcriptome	1	0	1	1	1	1	1	1	1	1	1	1	1	1	1	1	1	1	1	1	1	1	1	1	1	1	1	1	1	1	1	1	1	1	1	1	1	1	1	1	1	1	1	1	1	1
Alopecurus_japonicus_HM2043__HM	Alopecurus japonicus	Poeae	transcriptome	1	0	1	1	1	1	1	1	1	1	1	1	1	1	1	1	1	1	1	1	1	1	1	1	1	1	1	1	1	1	1	1	1	1	1	1	1	1	1	1	1	1	1	1	1	1
Ampelocalamus_actinotrichus_Bam02__HM	Ampelocalamus actinotrichus	Arundinarieae	transcriptome	1	1	1	1	1	1	1	1	1	1	1	1	1	1	1	1	1	1	1	1	1	1	1	1	1	1	1	1	1	1	1	1	1	1	1	1	1	1	1	1	1	1	1	1	1	1
Ampelocalamus_calcareus_Bam01__HM	Hsuehochloa calcarea	Arundinarieae	transcriptome	1	0	5	1	1	1	1	1	1	1	1	1	1	1	1	1	1	1	1	1	1	1	1	1	1	1	1	1	1	1	1	1	1	1	1	1	1	1	1	1	1	1	1	1	1	1
Ampelocalamus_naibunensis_Bam06__HM	Ampelocalamus naibunensis	Arundinarieae	transcriptome	1	0	3	1	1	1	1	1	1	1	1	1	1	1	1	1	1	1	1	1	1	1	1	1	1	1	1	1	1	1	1	1	1	1	1	1	1	1	1	1	1	1	1	1	1	1
Ampelodesmos_mauritanica_HM2744__HM	Ampelodesmos mauritanicus	Ampelodesmeae	transcriptome	1	0	1	1	1	1	1	1	1	1	1	1	1	1	1	1	1	1	1	1	1	1	1	1	1	1	1	1	1	1	1	1	1	1	1	1	1	1	1	1	1	1	1	1	1	1
Andropogon_virginicus_Z17021__HM	Andropogon leucostachyus	Andropogoneae	transcriptome	1	1	4	1	1	1	1	1	1	1	1	1	1	1	1	1	1	1	1	1	1	1	1	0	1	1	1	0	1	1	1	1	1	1	1	1	1	1	1	1	1	1	1	1	1	1
Andropogon_yunnanensis_Z16045__HM	Andropogon munroi	Andropogoneae	transcriptome	1	1	2	1	1	1	1	1	1	1	1	1	1	1	1	1	1	1	1	1	1	1	1	1	1	1	1	1	1	1	1	1	1	1	1	1	1	1	1	1	1	1	1	1	1	1
Anemanthele_lessoniana_HM2755__HM	Anemanthele lessoniana	Stipeae	transcriptome	1	0	1	1	1	1	1	1	1	1	1	1	1	1	1	1	1	1	1	1	1	1	1	1	1	1	1	1	1	1	1	1	1	1	1	1	1	1	1	1	1	1	1	1	1	1
Anthoxanthum_glabrum_Z18009__HM	Anthoxanthum glabrum	Poeae	transcriptome	1	0	3	1	1	1	1	1	1	1	1	1	1	1	1	1	1	1	1	1	1	1	1	1	1	1	1	1	1	1	1	1	1	1	1	1	1	1	1	1	1	1	1	1	1	1
Anthoxanthum_occidentale_HM3811__HM	Anthoxanthum occidentale	Poeae	transcriptome	1	0	1	1	1	1	1	1	1	1	1	0	1	1	1	1	1	1	1	1	1	1	0	1	1	1	1	1	1	1	1	1	1	1	1	1	1	1	1	1	1	1	1	1	1	1
Anthoxanthum_odoratum_HM2217__HM	Anthoxanthum odoratum	Poeae	transcriptome	1	0	1	1	1	1	1	1	1	1	1	1	1	1	1	1	1	1	1	1	1	1	1	1	1	1	1	1	1	1	1	1	1	1	1	1	1	1	1	1	1	1	1	1	1	1
Apera_interrupta_K12__HM	Apera interrupta	Poeae	transcriptome	1	0	1	1	1	1	1	1	1	1	1	1	1	1	1	1	1	1	1	1	1	1	1	0	1	1	1	1	1	1	1	1	1	1	1	1	1	1	1	1	1	1	1	1	1	1
Aristida_depressa_JLQ02__HM	Aristida adscensionis	Aristideae	transcriptome	1	0	1	1	1	1	1	1	1	1	1	1	1	1	1	1	1	1	1	1	1	1	1	1	1	1	1	1	1	1	1	1	1	1	1	1	1	1	1	1	1	1	1	1	1	1
Arrhenatherum_elatius_Z18042__HM	Arrhenatherum elatius	Poeae	transcriptome	1	0	1	1	1	1	1	1	1	1	1	1	1	1	1	1	1	1	1	1	1	1	1	1	1	1	1	1	1	1	1	1	1	1	1	1	1	1	1	1	1	1	1	1	1	1
Arthraxon_prionodes_HM3260__HM	Arthraxon prionodes	Andropogoneae	transcriptome	1	0	1	1	1	1	1	1	1	1	1	0	1	1	1	1	1	1	1	1	0	1	0	1	1	1	1	0	1	1	1	1	1	1	0	1	1	1	1	1	1	1	1	1	0	1
Arundinaria_chino_HM3862__HM	Pleioblastus argenteostriatus	Arundinarieae	transcriptome	1	1	0	1	1	1	1	1	1	0	1	0	1	1	0	1	1	0	1	1	1	1	1	1	1	1	1	1	1	1	1	0	1	1	1	1	1	1	0	1	1	1	1	1	1	1
Arundinella_anomala_Z17007__HM	Arundinella hirta	Arundinelleae	transcriptome	1	0	2	1	1	1	1	1	1	1	1	1	1	1	1	1	1	1	1	1	1	1	1	1	1	1	1	1	1	1	1	1	1	1	1	1	1	1	1	1	1	1	1	1	1	1
Arundinella_bengalensis_HM3903a__HM	Arundinella bengalensis	Arundinelleae	transcriptome	1	0	0	1	1	1	1	1	1	1	1	0	1	0	0	1	1	1	1	1	1	1	1	1	1	1	1	0	1	1	1	1	1	1	0	1	1	1	1	1	1	1	1	1	1	1
Arundinella_nepalensis_HM3911__HM	Arundinella nepalensis	Arundinelleae	transcriptome	1	0	4	0	1	1	1	1	1	1	1	0	1	1	0	1	1	1	1	1	1	1	1	1	1	1	1	1	1	1	0	1	1	1	1	1	1	0	1	1	1	1	0	1	1	1
Arundo_donax_Z18002__HM	Arundo donax	Arundineae	transcriptome	1	0	1	1	1	1	1	1	1	1	1	1	1	1	1	1	1	1	1	1	1	1	1	1	1	1	1	1	1	1	0	1	1	1	1	1	1	1	1	1	1	1	1	1	1	1
Avena_barbata_HM2126__HM	Avena barbata	Poeae	transcriptome	1	0	3	1	1	1	1	1	1	1	1	1	1	1	1	1	1	1	1	1	1	1	1	1	1	1	1	1	1	1	1	1	1	1	1	1	1	1	1	1	1	1	1	1	1	1
Avena_sativa_Z16008__HM	Avena sativa	Poeae	transcriptome	1	0	0	1	1	1	1	1	1	1	1	1	1	1	1	1	1	1	1	1	1	1	1	1	1	1	1	1	1	1	1	1	1	1	1	1	1	1	1	1	1	1	1	1	1	1
Avenula_pubescens_Z18052__HM	Avenula pubescens	Poeae	transcriptome	1	0	1	1	1	1	1	1	1	1	1	0	1	1	1	1	1	1	1	1	1	1	1	1	1	1	1	1	1	1	1	1	1	1	1	1	1	1	1	1	1	1	1	1	1	1
Axonopus_compressus_Z18001__HM	Axonopus compressus	Paspaleae	transcriptome	1	1	1	1	1	1	1	1	1	1	1	1	1	1	1	1	1	1	1	1	1	1	1	1	1	1	1	1	1	1	1	1	1	1	1	1	1	1	1	1	1	1	1	1	1	1
Bambusa_boniopsis_ZY207__HM	Bambusa boniopsis	Bambuseae	transcriptome	1	0	1	1	1	1	1	1	1	1	1	0	1	1	0	1	1	0	1	1	1	1	1	0	1	1	1	0	1	1	1	0	1	1	1	1	1	1	1	1	1	1	1	1	1	1
Bambusa_cerosissima_ZY205__HM	Bambusa cerosissima	Bambuseae	transcriptome	1	0	3	1	1	1	1	1	1	1	1	1	1	1	1	1	1	1	1	1	1	1	1	0	1	1	0	0	1	1	1	1	1	1	1	1	1	1	1	1	1	1	1	1	1	1
Bambusa_chungii_ZY210__HM	Bambusa chungii	Bambuseae	transcriptome	1	0	1	1	1	1	1	1	1	1	1	1	1	1	1	1	1	1	1	1	1	1	1	1	1	1	0	0	1	1	1	1	1	1	1	1	1	0	1	1	1	1	1	1	0	1
Bambusa_emeiensis_Bam11__HM	Bambusa emeiensis	Bambuseae	transcriptome	1	1	5	1	1	1	1	1	1	1	1	1	1	1	1	1	1	1	1	1	1	1	1	1	1	1	1	1	1	1	1	1	1	1	1	1	1	1	1	1	1	1	1	1	1	1
Bambusa_oldhamii_Bam22__HM	Bambusa oldhamii	Bambuseae	transcriptome	1	1	7	1	1	1	1	1	1	1	1	1	1	1	1	1	1	1	1	1	1	1	1	1	1	1	0	1	1	1	1	1	1	1	1	1	1	1	1	1	1	1	1	1	1	1
Bambusa_pachinensis_var_hirsutissima_ZY204__HM	Bambusa pachinensis	Bambuseae	transcriptome	1	0	2	1	1	1	1	1	1	1	1	1	1	1	1	1	1	1	1	1	1	1	1	1	1	1	1	1	1	1	1	1	1	1	1	0	1	1	1	1	1	1	1	1	1	1
Beckmannia_syzigachne_HM2114__HM	Beckmannia syzigachne	Poeae	transcriptome	1	0	1	1	1	1	1	1	1	1	1	1	1	1	1	1	1	1	1	1	1	1	1	1	1	1	1	1	1	1	1	1	1	1	1	1	1	1	1	1	1	1	1	1	1	1
Blepharidachne_kingii_Colu3855__HM	Blepharidachne kingii	Cynodonteae	transcriptome	1	0	1	1	1	1	1	1	1	1	1	1	1	1	1	1	1	1	1	1	1	1	1	1	1	1	1	1	1	1	1	1	1	1	1	1	1	1	1	1	1	1	1	1	0	1
Bouteloua_chondrosioides_RSA2451__HM	Bouteloua chondrosioides	Cynodonteae	transcriptome	1	0	1	1	1	1	1	1	1	1	1	1	1	1	1	1	1	1	1	1	1	1	1	1	1	0	1	1	1	1	1	1	1	1	1	1	1	1	1	1	1	1	1	1	1	1
Bouteloua_curtipendula_RSA3588__HM	Bouteloua curtipendula	Cynodonteae	transcriptome	1	0	1	1	1	1	1	1	1	1	1	1	1	1	1	1	1	1	1	1	1	1	1	1	1	1	1	1	1	1	1	1	1	1	1	1	1	1	1	1	1	1	1	1	1	1
Bouteloua_dactyloides_Colu2329__HM	Bouteloua dactyloides	Cynodonteae	transcriptome	1	0	1	1	1	1	1	1	1	1	1	1	1	0	1	1	1	1	1	1	1	1	1	1	1	1	1	1	1	1	1	1	1	1	1	1	1	1	1	1	1	1	1	1	1	1
Bouteloua_dimorpha_Colu2423__HM	Bouteloua dimorpha	Cynodonteae	transcriptome	1	0	1	1	1	1	1	1	1	1	1	1	1	1	1	1	1	1	1	1	1	1	1	1	1	1	1	1	1	1	1	1	1	1	1	1	1	0	1	1	1	1	1	1	1	1
Bouteloua_erecta_Colu2282__HM	Bouteloua erecta	Cynodonteae	transcriptome	1	0	1	1	1	1	1	1	1	1	0	1	1	0	1	1	1	1	1	1	0	1	1	1	1	1	1	1	1	1	1	1	1	1	1	0	1	1	1	1	1	1	1	1	1	1
Bouteloua_gracilis_PH_D_PH_E__HM	Bouteloua gracilis	Cynodonteae	transcriptome	1	0	1	1	1	1	1	1	1	1	1	1	1	1	1	1	1	1	1	1	1	1	1	1	1	1	0	1	1	1	1	1	1	1	1	1	1	1	1	1	1	1	1	1	1	1
Bouteloua_mexicana_Colu3752__HM	Bouteloua mexicana	Cynodonteae	transcriptome	1	0	3	1	1	1	1	1	1	1	1	0	1	1	0	1	1	1	1	1	1	1	1	1	1	1	1	1	1	1	1	1	1	1	1	1	1	1	1	1	1	1	1	1	1	1
Bouteloua_multifida_Colu2417__HM	Bouteloua multifida	Cynodonteae	transcriptome	1	0	1	0	1	1	1	1	1	1	1	1	1	1	1	1	1	1	1	1	1	1	1	1	1	0	1	1	1	1	1	1	1	1	1	1	1	1	1	1	1	1	1	1	1	1
Bouteloua_reederorum_Colu3766__HM	Bouteloua reederorum	Cynodonteae	transcriptome	1	0	1	1	1	1	1	1	1	1	1	1	1	0	1	1	1	1	1	1	1	1	1	1	1	1	1	1	1	1	1	1	1	1	1	1	1	1	1	1	1	1	1	1	1	1
Bouteloua_scabra_Colu2421__HM	Bouteloua scabra	Cynodonteae	transcriptome	1	0	1	1	1	1	1	1	1	1	1	1	1	1	1	1	1	1	1	1	1	1	1	1	1	1	1	1	1	1	1	1	1	0	1	1	1	1	1	1	1	1	1	1	1	1
Bouteloua_stolonifera_Colu4130__HM	Bouteloua stolonifera	Cynodonteae	transcriptome	1	0	1	1	0	1	1	1	1	1	1	0	1	1	1	1	1	1	1	1	1	1	1	1	1	1	1	1	1	1	1	1	1	1	1	1	1	1	1	1	1	1	1	1	1	1
Bouteloua_trifida_ZYP004__HM	Bouteloua trifida	Cynodonteae	transcriptome	1	0	1	1	1	1	1	1	1	1	1	1	1	1	1	1	1	1	1	1	1	1	1	1	1	1	1	1	1	1	1	1	1	1	1	1	1	1	1	1	1	1	1	1	1	1
Brachychloa_fragilis_RSA5569__HM	Brachychloa fragilis	Cynodonteae	transcriptome	1	1	1	1	1	1	1	1	1	1	1	1	1	1	1	1	1	1	1	1	1	1	1	1	1	1	1	1	1	1	1	1	1	1	1	1	1	1	1	1	1	1	1	1	1	1
Brachyelytrum_japonicum_Z18113__HM	Brachyelytrum japonicum	Brachyelytreae	transcriptome	1	0	1	1	1	1	1	1	1	1	1	1	1	1	1	1	1	1	1	1	1	1	1	1	1	1	1	1	1	1	1	0	1	1	1	1	1	1	1	1	1	1	1	1	1	1
Brachypodium_pinnatum_K15__HM	Brachypodium pinnatum	Brachypodieae	transcriptome	1	0	1	1	1	1	1	1	1	1	1	1	1	0	1	1	1	1	1	1	1	1	1	1	1	1	1	1	1	1	1	1	1	1	1	1	1	1	1	1	1	1	1	1	1	1
Brachypodium_sylvaticum_Z17013__HM	Brachypodium sylvaticum	Brachypodieae	transcriptome	1	0	1	1	1	1	1	1	1	1	1	1	1	1	1	1	1	1	1	1	1	1	1	1	1	1	1	1	1	1	1	1	1	1	1	1	1	1	1	1	1	1	1	1	1	1
Briza_maxima_HM2805__HM	Macrobriza maxima	Poeae	transcriptome	1	0	1	1	1	1	1	1	1	1	1	1	1	1	1	1	1	1	1	1	1	1	1	1	1	1	1	1	1	1	1	1	1	1	1	1	1	1	1	1	1	1	1	1	1	1
Briza_media_Z17017__HM	Briza media	Poeae	transcriptome	1	0	1	1	1	1	1	1	1	1	1	1	1	1	1	1	1	1	1	1	1	1	1	1	1	1	1	1	1	1	1	1	1	1	1	1	1	1	1	1	1	1	1	1	1	1
Bromus_carinatus_HM2125__HM	Bromus carinatus	Bromeae	transcriptome	1	0	1	1	1	1	1	1	1	1	1	1	1	1	1	1	1	1	1	1	1	1	1	1	1	1	1	1	1	1	1	1	1	1	1	1	1	1	1	1	1	1	1	1	1	1
Bromus_madritensis_HM2137__HM	Bromus madritensis	Bromeae	transcriptome	1	0	1	1	1	1	1	1	1	1	1	1	1	1	1	1	1	1	1	1	1	1	1	1	1	1	1	1	1	1	1	1	1	1	1	1	1	1	1	1	1	1	1	1	1	1
Bromus_remotiflorus_Z18104__HM	Bromus remotiflorus	Bromeae	transcriptome	1	0	1	0	1	1	1	1	1	1	1	1	1	1	0	1	1	1	1	1	1	1	1	1	1	1	1	1	1	1	1	1	1	1	1	1	1	1	0	1	1	1	1	1	0	1
Bromus_tectorum_Z16025__HM	Bromus tectorum	Bromeae	transcriptome	1	0	2	1	1	1	1	1	1	1	1	1	1	1	1	1	1	1	1	1	1	1	1	1	1	1	1	1	1	1	1	1	1	1	1	0	1	1	1	1	1	1	1	1	1	1
Brylkinia_caudata_Z18007__HM	Brylkinia caudata	Brylkinieae	transcriptome	1	0	1	1	1	1	1	1	1	1	1	1	1	1	1	1	1	1	1	1	1	1	1	1	1	1	1	1	1	1	1	1	1	1	1	1	1	1	1	1	1	1	1	1	1	1
Calamagrostis_brachytricha_HM2596__HM	Calamagrostis arundinacea	Poeae	transcriptome	1	0	1	1	1	1	1	1	1	1	1	1	1	1	1	1	1	1	1	1	1	1	1	1	1	1	1	1	1	1	1	1	1	1	1	1	1	1	1	1	1	1	1	1	1	1
Calamagrostis_flavens_Z16014__HM	Calamagrostis tripilifera	Poeae	transcriptome	1	0	1	1	0	1	0	1	1	1	1	0	1	1	1	1	0	1	0	1	1	1	1	1	1	1	1	1	1	1	1	1	1	1	1	1	1	1	1	1	1	1	1	1	1	1
Calamagrostis_kokonorica_Z16024__HM	Calamagrostis kokonorica	Poeae	transcriptome	1	0	1	1	1	1	1	1	1	1	1	1	1	1	1	1	1	1	1	1	1	1	1	1	1	1	1	1	1	1	1	1	1	1	1	1	1	1	1	1	1	1	1	1	1	1
Calamagrostis_pseudophragmites_HM2512a__HM	Calamagrostis pseudophragmites	Poeae	transcriptome	1	0	3	1	1	1	1	1	1	1	1	1	1	1	1	1	1	1	1	1	0	1	1	1	1	1	1	1	1	1	1	1	1	1	1	1	1	1	1	1	1	1	1	1	1	1
Catabrosa_aquatica_Z16026__HM	Catabrosa aquatica	Poeae	transcriptome	1	0	1	1	1	1	1	1	1	1	1	1	1	1	1	1	1	1	1	1	1	1	1	1	1	1	1	1	1	1	1	1	1	1	1	1	1	1	1	1	1	1	1	1	1	1
Catalepis_gracilis_Colu5492__HM	Catalepis gracilis	Eragrostideae	transcriptome	1	1	1	1	1	1	1	1	1	1	1	1	1	1	1	1	1	1	1	1	1	1	1	1	1	1	1	1	1	1	1	1	1	1	1	1	1	1	1	1	1	1	1	1	1	1
Catapodium_marinum_K01__HM	Catapodium marinum	Poeae	transcriptome	0	0	1	1	1	1	1	1	1	1	0	0	1	1	1	1	1	1	1	1	0	1	1	1	1	1	1	1	1	1	1	1	1	1	1	1	1	1	1	1	1	1	1	1	1	1
Catapodium_rigidum_K06__HM	Catapodium rigidum	Poeae	transcriptome	1	0	1	1	1	1	1	1	1	1	1	0	1	1	1	1	1	1	1	1	1	1	1	1	1	1	1	1	1	1	1	1	1	1	1	1	1	1	1	1	1	1	1	1	1	1
Cenchrus_echinatus_Z18087__HM	Cenchrus echinatus	Paniceae	transcriptome	1	0	6	1	1	1	1	1	1	1	1	1	1	1	1	1	1	1	1	1	1	1	1	1	1	1	1	1	1	1	1	1	1	1	1	1	1	1	1	1	1	1	1	1	1	1
Cenchrus_sp_HM1757__HM	Cenchrus sp.	Paniceae	transcriptome	1	0	6	1	1	1	1	1	1	1	1	0	1	1	1	1	1	1	1	1	1	1	1	0	1	1	1	1	1	1	1	1	1	1	1	1	1	1	1	1	1	1	1	1	1	1
Centotheca_lappacea_ZYP011__HM	Centotheca lappacea	Centotheceae	transcriptome	1	0	1	1	1	1	1	1	1	1	1	0	1	1	1	1	1	1	0	1	1	1	1	1	1	1	0	1	1	1	1	1	1	1	1	1	1	1	1	1	1	1	1	1	1	1
Centropodia_glauca_Colu5643__HM	Centropodia glauca	Centropodieae	transcriptome	1	0	1	1	1	1	1	1	1	1	1	1	1	1	1	1	1	1	1	1	1	1	1	1	1	1	1	1	1	1	1	1	1	1	1	1	1	1	1	1	1	1	1	1	1	1
Centropodia_mossamedensis_RSA2272__HM	Centropodia mossamedensis	Centropodieae	transcriptome	1	0	1	1	1	1	1	1	1	1	1	0	1	1	1	1	1	1	1	1	1	1	1	0	1	1	0	0	1	1	1	1	1	1	1	1	1	1	1	1	1	1	1	1	1	1
Cephalostachyum_pergracile_ZY215__HM	Schizostachyum pergracile	Bambuseae	transcriptome	1	0	1	0	1	0	1	1	1	1	1	0	1	1	1	1	1	1	1	1	1	1	1	0	1	1	1	1	1	1	1	1	1	1	1	1	1	1	1	0	1	1	0	1	1	1
Chascolytrum_subaristatum_UCB03__HM	Chascolytrum subaristatum	Poeae	transcriptome	1	0	2	1	1	1	1	1	1	1	1	0	1	1	1	1	1	1	1	1	1	1	0	1	1	1	1	1	1	1	1	1	1	0	1	1	1	1	1	1	1	1	1	1	0	1
Chasmanthium_latifolium_ZYP008__HM	Chasmanthium latifolium	Chasmanthieae	transcriptome	1	1	1	0	1	1	1	1	1	1	1	1	1	1	1	1	1	1	1	1	1	1	1	1	1	1	1	1	1	1	1	1	1	1	1	1	1	1	1	1	1	1	1	1	1	1
Chimonobambusa_marmorea_HM3576__HM	Chimonobambusa marmorea	Arundinarieae	transcriptome	1	0	1	1	1	1	1	1	1	1	1	0	1	1	1	1	1	1	1	1	1	1	1	1	1	1	1	1	1	1	1	1	1	1	1	1	1	1	1	1	1	1	1	1	0	1
Chimonocalamus_pallens_Bam03__HM	Chimonocalamus pallens	Arundinarieae	transcriptome	1	2	3	1	1	1	1	1	1	1	1	1	1	1	1	1	1	1	1	1	1	1	1	1	1	1	1	1	1	1	1	1	1	1	1	1	1	1	1	1	1	1	1	1	1	1
Chionochloa_flavicans_UCB04__HM	Chionochloa flavicans	Danthonieae	transcriptome	1	0	3	1	1	1	1	1	1	1	1	0	1	1	1	1	1	1	1	1	1	1	1	1	1	1	1	1	1	1	0	1	1	1	1	1	1	1	1	1	1	1	1	1	1	1
Chloris_gayana_RSA5051__HM	Chloris gayana	Cynodonteae	transcriptome	1	2	1	1	1	1	1	1	1	1	1	1	1	1	1	1	1	1	1	1	1	1	1	1	1	1	1	1	1	1	1	1	1	1	1	1	1	1	1	1	1	1	1	1	1	1
Chrysopogon_aciculatus_Z16053__HM	Chrysopogon aciculatus	Andropogoneae	transcriptome	1	1	2	1	1	1	1	1	1	1	1	1	1	1	1	1	1	1	1	1	1	1	1	1	1	1	1	1	1	1	1	1	1	1	1	1	1	1	1	1	1	1	1	1	1	1
Chusquea_circinata_Bam13__HM	Chusquea circinata	Bambuseae	transcriptome	1	2	1	1	1	1	1	1	1	1	1	1	1	1	1	1	1	1	1	1	1	1	1	1	1	1	1	1	1	1	1	1	1	1	1	1	1	1	1	1	1	1	1	1	1	1
Chusquea_coronalis_HM2603__HM	Chusquea coronalis	Bambuseae	transcriptome	1	1	1	1	1	1	1	1	1	1	1	0	1	1	1	1	1	1	1	1	1	1	1	1	1	1	1	1	1	1	1	1	1	1	1	1	1	1	1	1	1	1	1	1	1	1
Chusquea_liebmannii_HM2601__HM	Chusquea liebmannii	Bambuseae	transcriptome	1	1	1	1	1	1	1	1	1	1	1	1	1	1	1	1	1	1	1	1	1	1	1	1	1	1	1	1	1	1	1	1	1	1	1	1	1	1	1	1	1	1	1	1	1	1
Cinna_arundinacea_K47__HM	Cinna arundinacea	Poeae	transcriptome	1	0	1	1	1	1	1	1	1	1	1	1	1	1	1	1	1	1	1	1	1	1	1	1	1	1	1	1	1	1	1	1	1	1	1	1	1	1	1	1	1	1	1	1	1	1
Cinna_latifolia_K48__HM	Cinna latifolia	Poeae	transcriptome	1	0	1	1	1	1	1	1	1	1	1	1	1	1	1	1	1	1	1	1	1	1	1	1	1	1	1	1	1	1	1	1	1	1	1	1	1	1	1	1	1	1	1	1	1	1
Cleistogenes_hancei_Z18060__HM	Cleistogenes hancei	Cynodonteae	transcriptome	1	0	2	1	1	1	1	1	1	1	1	1	1	1	1	1	1	1	1	1	1	1	1	1	1	1	1	1	1	1	1	1	1	1	1	1	1	1	1	1	1	1	1	1	1	1
Cleistogenes_serotina_UCB05__HM	Cleistogenes serotina	Cynodonteae	transcriptome	1	0	1	1	1	1	1	1	1	1	1	0	1	1	1	1	1	1	1	1	1	1	1	1	1	1	1	1	1	1	1	1	1	1	0	1	1	1	1	1	1	1	1	1	1	1
Cortaderia_jubata_HM3778__HM	Cortaderia jubata	Danthonieae	transcriptome	1	0	1	1	1	1	1	1	1	1	1	0	1	1	0	1	1	1	1	1	1	1	1	1	1	1	1	1	1	1	1	1	1	1	1	1	1	1	1	1	1	1	1	1	1	1
Cortaderia_toetoe_UCB06__HM	Austroderia toetoe	Danthonieae	transcriptome	1	0	1	1	1	1	1	1	1	0	1	0	1	1	0	1	1	1	1	1	1	1	1	0	1	0	1	1	1	1	1	1	1	1	1	1	1	1	1	1	1	1	1	1	1	1
Craspedorhachis_sp_Colu5706__HM	Craspedorhachis sp.	Cynodonteae	transcriptome	1	0	1	1	1	1	1	1	1	1	1	1	1	1	1	1	1	1	1	1	1	1	1	1	1	1	1	1	1	1	1	1	1	1	1	1	1	1	1	1	1	1	1	1	1	1
Ctenium_cf_concinnum_Colu5789__HM	Ctenium cf. concinnum	Cynodonteae	transcriptome	1	0	1	1	1	1	1	1	1	1	1	1	1	1	0	1	1	1	1	1	1	1	1	1	1	1	1	1	1	1	1	1	1	1	1	1	1	1	1	1	1	1	0	1	1	1
Cymbopogon_citratus_HM2595__HM	Cymbopogon citratus	Andropogoneae	transcriptome	1	2	4	1	1	1	1	1	1	1	1	1	1	1	1	1	1	1	1	1	1	1	1	1	1	1	1	1	1	1	1	1	1	1	1	1	1	1	1	1	1	1	1	1	1	1
Cymbopogon_winterianus_HM3883__HM	Cymbopogon winterianus	Andropogoneae	transcriptome	1	2	2	1	1	1	1	1	1	0	0	0	1	1	0	1	1	1	0	1	1	1	1	1	1	1	1	1	1	1	1	1	0	0	1	1	1	1	0	1	1	1	1	1	1	1
Cynodon_dactylon_HM2134__HM	Cynodon dactylon	Cynodonteae	transcriptome	1	0	1	1	1	1	1	1	1	1	1	1	1	1	1	1	1	1	1	1	1	1	1	1	1	0	1	1	1	1	1	1	1	1	1	1	1	1	1	1	1	1	1	1	1	1
Cynosurus_cristatus_K02__HM	Cynosurus cristatus	Poeae	transcriptome	1	0	1	1	1	1	1	1	1	1	1	1	1	1	1	1	1	1	1	1	1	1	1	1	1	0	1	1	1	1	1	1	1	1	1	1	1	1	1	1	1	1	1	1	1	1
Cynosurus_echinatus_HM2140__HM	Cynosurus echinatus	Poeae	transcriptome	1	0	1	1	1	1	1	1	1	1	1	1	1	1	1	1	1	1	1	1	1	1	1	1	1	1	1	1	1	1	1	1	1	1	1	1	1	1	1	1	1	1	1	1	1	1
Cyrtococcum_patens_SRR5406171__HM	Cyrtococcum patens	Paniceae	transcriptome	1	0	1	1	1	1	1	1	1	1	1	1	1	1	1	1	1	1	1	1	1	1	1	1	1	1	1	1	1	1	1	1	1	1	1	1	1	1	1	1	1	1	1	1	1	1
Dactylis_glomerata_HM2197__HM	Dactylis glomerata	Poeae	transcriptome	1	0	1	1	1	1	1	1	1	1	1	0	1	1	1	1	1	1	1	1	1	1	1	1	1	1	1	1	1	1	1	1	1	1	1	1	1	1	1	1	1	1	1	1	1	1
Danthonia_californica_UCB07__HM	Danthonia californica	Danthonieae	transcriptome	1	0	1	1	1	1	1	1	1	1	1	1	1	1	1	1	1	1	1	1	1	1	1	1	1	1	1	1	1	1	1	1	1	1	1	1	1	1	1	1	1	1	1	1	1	1
Danthonia_intermedia_subsp_intermedia_Colu6069__HM	Danthonia intermedia subsp. intermedia	Danthonieae	transcriptome	1	0	1	1	1	1	1	1	1	1	1	1	1	1	1	1	1	1	1	1	1	1	1	1	1	1	1	1	1	1	0	1	1	1	1	1	1	1	1	1	1	1	1	1	1	1
Danthoniopsis_ramosa_Colu5621__HM	Danthoniopsis ramosa	Tristachyideae	transcriptome	1	0	1	1	1	1	1	1	1	1	1	0	1	1	1	1	1	1	1	1	1	1	1	1	1	1	1	1	1	1	1	1	1	1	1	1	1	1	1	1	1	1	1	1	1	1
Dasyochloa_pulchella_RSA3859__HM	Munroa pulchella	Cynodonteae	transcriptome	1	0	0	0	1	1	1	0	1	1	1	0	0	1	1	1	1	1	1	1	0	1	1	0	0	1	1	1	1	1	0	0	1	1	1	1	1	0	0	1	1	1	1	1	1	1
Dasypyrum_villosum_K54__HM	Dasypyrum villosum	Triticeae	transcriptome	1	0	1	1	1	1	1	1	1	1	1	0	1	1	1	1	1	1	1	1	1	1	1	1	1	1	1	1	1	1	1	1	1	1	1	1	1	1	1	1	1	1	1	1	1	1
Dendrocalamus_latiflorus_Bam21__HM	Dendrocalamus latiflorus	Bambuseae	transcriptome	1	1	6	1	1	1	1	1	1	1	1	1	1	1	1	1	1	1	1	1	1	1	1	1	1	0	1	1	1	1	0	1	1	1	1	1	1	1	1	1	1	1	1	1	1	1
Deschampsia_cespitosa_Z16016__HM	Deschampsia cespitosa	Poeae	transcriptome	1	0	1	1	1	1	1	1	1	1	1	1	1	1	1	1	1	1	1	1	1	1	1	1	1	1	1	1	1	1	1	1	1	1	1	1	1	1	1	1	1	1	1	1	1	1
Deschampsia_littoralis_Z16030__HM	Deschampsia cespitosa subsp. cespitosa	Poeae	transcriptome	1	0	1	1	1	1	1	1	1	1	1	1	1	1	1	1	1	1	1	1	1	1	1	1	1	1	1	1	1	1	1	1	1	1	1	1	1	1	1	1	1	1	1	1	1	1
Deschampsia_sp_RBGE1842__HM	Deschampsia sp.	Poeae	transcriptome	1	0	1	1	1	0	1	1	1	1	1	0	1	1	1	1	1	1	1	1	1	1	1	1	1	1	1	1	1	1	1	1	1	1	1	1	1	1	1	1	1	1	1	1	1	1
Diarrhena_obovata_HM3561__HM	Diarrhena obovata	Diarrheneae	transcriptome	1	0	2	1	1	1	1	1	1	1	1	1	1	1	1	1	1	1	1	1	0	1	1	1	1	1	1	1	1	1	1	1	1	1	1	1	1	1	1	1	1	1	1	1	0	1
Digitaria_ciliaris_Z18107__HM	Digitaria ciliaris	Paniceae	transcriptome	1	0	1	1	1	0	1	1	1	1	1	1	1	1	0	1	1	1	1	1	1	1	1	1	1	1	1	1	1	1	1	1	1	1	1	1	1	1	1	1	1	1	1	1	1	1
Digitaria_ternata_Z16058__HM	Digitaria ternata	Paniceae	transcriptome	1	1	1	1	1	1	1	1	1	1	1	0	1	1	1	1	1	1	1	1	1	1	1	1	0	1	1	1	1	1	1	1	1	1	1	1	1	1	1	1	1	1	1	1	1	1
Dignathia_gracilis_RSA5858__HM	Dignathia gracilis	Cynodonteae	transcriptome	1	0	1	1	1	1	1	1	1	1	1	1	1	1	0	1	1	1	1	1	1	1	1	1	1	1	1	1	1	1	1	1	1	1	1	1	1	0	1	1	1	1	1	1	1	1
Dinebra_haareri_Colu5857__HM	Dinebra haareri	Cynodonteae	transcriptome	1	0	1	1	1	1	1	1	1	1	1	1	1	1	1	1	1	1	1	1	1	1	1	1	1	1	1	1	1	1	1	1	1	1	1	1	1	1	1	1	1	1	1	1	1	1
Distichlis_littoralis_Bell543__HM	Distichlis littoralis	Cynodonteae	transcriptome	1	0	4	1	1	1	1	1	1	1	1	0	1	1	1	1	1	1	1	1	1	1	1	1	1	1	1	1	1	1	1	1	1	1	1	1	1	1	1	1	1	1	1	1	1	1
Distichlis_spicata_Colu5417__HM	Distichlis spicata	Cynodonteae	transcriptome	1	0	0	1	1	1	1	1	1	1	0	0	0	1	0	1	1	1	1	1	1	1	0	0	1	1	1	0	1	1	1	1	1	0	0	1	0	1	1	1	1	1	1	1	0	1
Duthiea_brachypodium_KZ10__HM	Duthiea brachypodium	Duthieeae	transcriptome	1	0	1	1	1	1	1	1	1	1	1	1	1	1	1	1	1	1	1	1	1	1	1	1	1	0	1	1	1	1	1	1	1	1	1	1	1	1	1	1	1	1	1	1	1	1
Ehrharta_erecta_ZY253__HM	Ehrharta erecta	Ehrharteae	transcriptome	1	0	1	1	1	1	1	1	1	1	1	1	1	1	1	1	1	1	1	1	1	1	1	1	0	1	1	1	1	1	1	1	1	1	1	1	1	1	1	1	1	1	1	1	1	1
Eleusine_indica_HM2135__HM	Eleusine indica	Cynodonteae	transcriptome	1	0	3	1	1	1	1	1	1	1	1	1	1	1	1	1	1	1	1	1	1	1	1	1	1	1	1	1	1	1	1	1	1	1	1	1	1	1	1	1	1	1	1	1	1	1
Ellisochloa_papposa_Colu5578__HM	Ellisochloa papposa	Centropodieae	transcriptome	1	0	5	1	1	1	1	1	1	1	0	1	1	1	1	1	1	1	1	1	1	1	1	1	1	1	1	1	1	1	1	1	1	1	1	1	1	1	1	1	1	1	1	1	1	1
Ellisochloa_rangei_Colu5642__HM	Ellisochloa rangei	Centropodieae	transcriptome	1	0	3	1	1	1	1	1	1	1	1	0	1	1	1	1	1	1	1	1	1	1	1	1	1	1	1	1	1	1	1	1	1	1	1	1	1	1	1	1	1	1	1	1	1	1
Elymus_ciliaris_Z18033__HM	Elymus ciliaris	Triticeae	transcriptome	1	0	1	1	1	1	1	1	1	1	1	1	1	1	1	1	1	1	1	1	1	1	1	1	1	1	1	1	1	1	1	1	1	1	1	1	1	1	1	1	1	1	1	1	1	1
Elymus_hystrix_HM2201__HM	Elymus hystrix	Triticeae	transcriptome	1	0	3	1	1	1	1	1	1	1	1	0	1	1	1	1	1	1	1	1	1	1	1	1	1	1	1	0	1	1	1	1	1	1	1	1	0	1	1	1	1	1	1	1	1	0
Elymus_nutans_Z16010__HM	Elymus nutans	Triticeae	transcriptome	1	0	4	1	1	1	1	1	1	1	1	1	1	1	1	1	1	1	1	1	1	1	1	1	1	1	1	1	1	1	1	1	1	1	1	1	1	1	1	1	1	1	1	1	1	1
Elymus_patula_Z18054__HM	Elymus sp.	Triticeae	transcriptome	1	0	1	1	1	1	1	1	1	1	1	1	1	1	1	1	1	1	1	1	1	1	1	1	1	1	1	1	1	1	1	1	1	1	1	1	1	1	1	1	1	1	1	1	1	1
Elymus_repens_HM2202__HM	Elymus repens	Triticeae	transcriptome	1	0	1	1	1	1	1	1	1	1	1	0	1	1	1	1	1	1	1	1	1	1	1	1	1	1	1	1	1	1	1	1	1	1	1	0	1	1	1	1	1	1	1	1	1	1
Enneapogon_desvauxii_ZYP002__HM	Enneapogon desvauxii	Eragrostideae	transcriptome	1	0	1	0	1	1	1	1	1	1	1	1	1	1	1	1	1	1	1	1	1	1	1	1	1	1	1	1	1	1	1	1	1	1	1	1	1	1	1	1	1	1	1	1	1	1
Entoplocamia_aristulata_K27__HM	Entoplocamia aristulata	Eragrostideae	transcriptome	1	1	1	1	1	1	1	1	1	1	1	1	1	1	1	1	1	1	1	1	1	1	1	1	1	1	1	1	1	1	1	1	1	1	1	1	1	1	1	1	1	1	1	1	1	1
Eragrostis_nigra_Z16046__HM	Eragrostis nigra	Eragrostideae	transcriptome	1	0	1	1	1	1	1	1	1	1	1	1	1	1	1	1	1	1	1	1	1	1	1	1	1	1	1	1	1	1	1	1	1	1	1	1	1	1	1	1	1	1	1	1	1	1
Eragrostis_sessilispica_RSA3328__HM	Eragrostis sessilispica	Eragrostideae	transcriptome	1	0	1	1	1	1	1	1	1	1	1	1	1	1	1	1	1	1	1	1	1	1	1	1	1	0	1	1	1	1	1	1	1	1	1	1	1	1	1	1	1	1	1	1	1	1
Eremitis_sp_ZYP010__HM	Eremitis sp.	Olyreae	transcriptome	1	0	1	1	1	1	1	1	1	1	1	0	1	1	1	1	1	1	1	1	1	1	1	1	1	1	1	1	1	1	1	1	1	1	1	1	1	1	1	1	1	1	1	1	1	1
Eremopyrum_orientale_KZ05__HM	Eremopyrum orientale	Triticeae	transcriptome	1	0	1	1	1	1	1	0	1	1	1	0	1	1	1	1	1	1	1	1	1	1	0	1	1	1	1	0	1	1	0	1	1	0	0	0	0	1	1	1	1	0	1	1	1	1
Eremopyrum_triticeum_KZ04__HM	Eremopyrum triticeum	Triticeae	transcriptome	1	0	1	1	1	1	1	0	1	1	1	0	1	1	1	1	1	1	1	1	1	1	1	1	1	1	1	1	1	1	0	1	0	1	1	1	1	1	1	1	1	0	1	1	1	1
Eriochloa_villosa_Z18105__HM	Eriochloa villosa	Paniceae	transcriptome	1	1	1	1	1	1	1	1	1	1	1	0	1	1	1	1	1	1	1	1	1	1	1	1	1	1	1	1	1	1	1	0	1	1	1	1	1	1	1	1	1	1	1	1	1	1
Erioneuron_pilosum_var_pilosum_ZYP003__HM	Erioneuron pilosum	Cynodonteae	transcriptome	1	0	1	1	1	1	1	1	1	1	1	0	0	0	0	0	1	1	0	1	0	1	1	1	0	0	1	0	1	1	1	1	0	1	1	0	1	0	1	1	1	1	1	1	0	0
Farrago_racemosa_RSA5767__HM	Farrago racemosa	Cynodonteae	transcriptome	1	0	1	0	1	1	1	1	1	1	1	1	1	1	1	1	1	1	1	1	1	1	1	0	1	1	1	1	1	1	1	1	1	1	1	1	1	1	1	1	1	1	1	1	1	1
Ferrocalamus_rimosivaginus_Bam09__HM	Ferrocalamus rimosivaginus	Arundinarieae	transcriptome	1	0	5	1	1	1	1	1	1	1	1	1	1	1	1	1	1	1	1	1	1	1	1	1	1	1	1	1	1	1	1	1	1	1	1	1	1	1	1	1	1	1	1	1	1	1
Festuca_arctica_Z16020__HM	Festuca arctica	Poeae	transcriptome	1	0	1	1	1	1	1	1	1	1	1	0	1	1	1	1	1	1	1	1	1	1	1	1	1	1	1	1	1	1	1	1	1	1	1	1	1	1	1	1	1	1	1	1	1	1
Festuca_arundinacea_HM2133__HM	Lolium arundinaceum	Poeae	transcriptome	1	0	1	1	1	1	1	1	1	1	1	1	1	1	1	1	1	1	1	1	1	1	1	1	1	1	1	1	1	1	1	1	1	1	1	1	1	1	1	1	1	1	1	1	1	1
Festuca_myuros_Z18040__HM	Festuca myuros	Poeae	transcriptome	1	0	1	1	1	1	1	1	1	1	1	1	1	1	1	1	1	1	1	1	1	1	1	1	1	1	1	1	1	1	1	1	1	1	1	1	1	1	1	1	1	1	1	1	1	1
Festuca_ovina_Z16031__HM	Festuca ovina	Poeae	transcriptome	1	0	1	1	1	1	1	1	1	1	1	0	1	1	1	1	1	1	1	1	1	1	1	1	1	1	1	1	1	1	1	1	1	1	1	1	1	1	1	1	1	1	1	1	1	1
Festuca_sinensis_Z16012__HM	Festuca sinensis	Poeae	transcriptome	1	0	1	1	1	1	1	1	1	1	1	1	1	1	1	1	1	1	1	1	1	1	1	1	1	1	1	1	1	1	1	1	1	1	1	1	1	1	1	1	1	1	1	1	1	1
Fingerhuthia_sp_PH_B_PH_C__HM	Fingerhuthia sp.	Eragrostideae	transcriptome	1	0	1	1	1	1	1	1	1	1	1	1	1	1	1	1	1	1	1	1	1	1	1	1	1	1	1	1	1	1	1	1	1	1	1	1	1	1	1	1	1	1	1	1	1	1
Gaoligongshania_megalothyrsa_Bam05__HM	Gaoligongshania megalothyrsa	Arundinarieae	transcriptome	1	2	4	1	1	1	1	1	1	1	1	1	1	1	1	1	1	1	1	1	1	1	1	1	1	1	1	1	1	1	1	1	1	1	1	1	1	1	1	1	1	1	1	1	1	1
Gastridium_phleoides_HM2164__HM	Gastridium phleoides	Poeae	transcriptome	1	0	1	1	1	1	1	1	1	1	1	1	1	1	1	1	1	1	1	1	1	1	1	0	1	1	1	1	1	1	1	0	1	1	1	1	1	1	1	1	1	1	1	1	0	1
Glyceria_acutiflora_subsp_japonica_Z18010__HM	Glyceria acutiflora subsp. japonica	Meliceae	transcriptome	1	0	1	1	1	1	1	1	1	1	1	1	1	1	1	1	1	1	1	1	1	1	1	1	1	0	1	1	1	1	1	1	1	1	1	1	1	1	1	1	1	1	1	1	1	1
Glyceria_maxima_Z17018__HM	Glyceria maxima	Meliceae	transcriptome	1	0	1	1	1	1	1	1	1	1	1	1	1	1	1	1	1	1	1	1	1	1	1	1	1	1	1	1	1	1	1	1	1	1	1	1	1	1	1	1	1	1	1	1	1	1
Glyceria_sp_HM4019__HM	Glyceria sp.	Meliceae	transcriptome	1	0	1	1	1	1	1	1	1	1	1	1	1	1	1	1	1	1	1	1	1	1	1	1	1	0	1	1	1	1	1	0	1	1	1	1	1	1	1	1	1	1	1	1	1	1
Gouinia_latifolia_Colu3568__HM	Gouinia latifolia	Cynodonteae	transcriptome	1	0	1	1	1	1	1	1	1	1	1	1	1	1	1	1	1	1	1	1	1	1	1	1	1	1	1	1	1	1	1	1	1	1	1	0	1	1	1	1	1	1	1	1	1	1
Guadua_chacoensis_HM3874__HM	Guadua chacoensis	Bambuseae	transcriptome	1	1	1	1	1	1	1	1	1	1	1	0	1	1	1	1	1	1	1	1	1	1	1	1	1	1	1	1	1	1	1	0	1	1	1	1	1	1	1	1	1	1	1	1	1	1
Gynerium_sagittatum_HM3716__HM	Gynerium sagittatum	Gynerieae	transcriptome	1	0	1	1	1	1	1	1	1	1	1	1	1	1	1	1	1	1	1	1	1	1	0	1	1	1	1	1	1	1	1	1	1	1	1	1	1	1	1	1	1	1	1	1	1	1
Hakonechloa_macra_HM2591__HM	Hakonechloa macra	Molinieae	transcriptome	1	1	1	1	1	1	1	1	1	1	1	1	1	1	1	1	1	1	1	1	1	1	1	1	1	1	1	1	1	1	1	1	1	1	1	1	1	1	1	1	1	1	1	1	1	1
Halopyrum_mucronatum_Colu5761__HM	Halopyrum mucronatum	Cynodonteae	transcriptome	1	0	1	1	0	1	1	1	1	1	1	1	1	1	1	1	1	1	1	1	1	1	1	1	1	1	1	1	1	1	1	1	1	1	1	1	1	1	1	1	1	1	1	1	1	1
Harpachne_schimperi_Colu5809__HM	Harpachne schimperi	Eragrostideae	transcriptome	1	0	2	1	0	0	1	1	1	1	1	0	1	1	0	1	1	1	1	1	1	1	1	1	1	1	1	1	1	1	1	0	1	1	1	1	1	1	0	1	1	1	1	1	1	1
Helictotrichon_tibeticum_Z18077__HM	Helictotrichon tibeticum	Poeae	transcriptome	1	0	1	1	1	1	1	1	1	1	1	1	1	1	1	1	1	1	0	1	1	1	1	1	1	0	1	1	1	1	1	1	1	1	1	1	1	1	1	1	1	1	1	1	1	1
Hilaria_cenchroides_RSA2295__HM	Hilaria cenchroides	Cynodonteae	transcriptome	1	0	1	1	1	1	1	1	1	1	1	1	0	1	1	1	1	1	1	1	1	1	1	1	1	1	1	1	1	1	1	1	1	1	1	1	1	1	1	1	1	1	1	1	1	1
Holcus_lanatus_HM2199__HM	Holcus lanatus	Poeae	transcriptome	1	0	1	1	1	1	1	1	1	1	1	0	1	1	1	1	1	1	1	1	1	1	1	1	1	1	1	1	1	1	1	1	1	1	1	1	1	1	1	1	1	1	1	1	1	1
Holcus_mollis_K45__HM	Holcus mollis	Poeae	transcriptome	1	0	1	1	1	1	1	1	1	1	1	1	1	1	1	1	1	1	1	1	1	1	1	1	1	1	1	1	1	1	1	1	1	1	1	1	1	1	1	1	1	1	1	1	1	1
Hopia_obtusa_Colu6087__HM	Hopia obtusa	Paspaleae	transcriptome	1	1	1	1	1	1	1	1	1	1	1	1	1	1	1	1	1	1	1	1	1	1	1	1	1	1	1	1	1	1	1	1	1	1	1	1	1	1	1	1	1	1	1	1	1	1
Hordeum_murinum_HM2127__HM	Hordeum murinum	Triticeae	transcriptome	1	0	1	1	1	1	1	1	1	1	1	1	1	1	1	1	1	1	1	1	1	1	1	1	1	1	1	1	1	1	1	0	1	1	1	1	1	1	1	1	1	1	1	1	1	1
Hygroryza_aristata_HM3839__HM	Hygroryza aristata	Oryzeae	transcriptome	1	1	1	1	1	1	1	1	1	1	1	1	1	1	1	1	1	1	1	1	1	1	1	1	1	1	1	1	1	1	1	1	1	1	1	1	1	1	1	1	1	1	1	1	1	1
Ichnanthus_pallens_var_major_Z18012__HM	Ichnanthus pallens	Paspaleae	transcriptome	1	0	1	1	1	1	1	1	1	1	1	1	1	1	1	1	1	1	1	1	1	1	1	1	1	1	1	1	1	1	1	1	1	1	1	1	1	1	1	1	1	1	1	1	1	1
Imperata_cylindrica_HM3921__HM	Imperata cylindrica	Andropogoneae	transcriptome	1	1	1	0	1	1	1	1	1	1	1	1	1	1	1	1	1	1	1	1	1	1	1	1	1	1	1	1	1	1	1	1	1	1	1	1	1	0	1	1	1	1	1	1	1	1
Indocalamus_latifolius_Bam08__HM	Indocalamus latifolius	Arundinarieae	transcriptome	1	1	7	1	1	1	1	1	1	1	1	1	1	1	1	1	1	1	1	1	1	1	1	1	1	1	1	1	1	1	1	1	1	1	1	1	1	1	1	1	1	1	1	1	1	1
Isachne_hoi_Z17012__HM	Isachne hoi	Isachneae	transcriptome	1	0	1	1	1	1	1	1	1	1	1	0	1	1	1	1	1	1	1	1	1	1	1	1	1	1	1	1	1	1	1	1	1	1	1	1	1	1	1	1	1	1	1	1	1	1
Ischaemum_aristatum_Z18101__HM	Ischaemum aristatum	Andropogoneae	transcriptome	1	1	5	1	1	1	1	1	1	1	1	0	1	1	1	1	1	1	1	1	1	1	1	1	1	1	1	1	1	1	1	1	1	1	1	1	1	1	1	1	1	1	1	1	1	1
Ischaemum_ciliare_Z16052__HM	Polytrias indica	Andropogoneae	transcriptome	1	1	1	1	1	1	1	1	1	1	1	1	1	1	1	1	1	1	1	1	1	1	1	0	1	1	1	1	1	1	1	1	1	1	1	1	1	1	1	1	1	1	1	1	1	1
Jarava_plumosa_UCB10__HM	Jarava plumosa	Stipeae	transcriptome	1	0	1	0	1	1	1	1	1	0	0	0	1	1	0	1	1	1	1	1	1	1	0	1	1	1	1	0	1	1	0	1	1	1	1	1	1	0	1	1	1	1	1	1	1	1
Jouvea_straminea_Bell248__HM	Jouvea straminea	Cynodonteae	transcriptome	1	0	1	0	1	1	1	1	1	1	0	1	1	1	1	1	1	1	1	1	1	1	1	1	1	1	1	1	1	1	1	1	1	1	1	1	1	1	1	1	1	1	1	1	1	1
Kalinia_obtusiflora_ZYP007__HM	Kalinia obtusiflora	Cynodonteae	transcriptome	1	1	1	1	1	1	1	1	1	1	1	0	1	1	1	1	1	1	1	1	1	1	1	1	1	1	1	1	1	1	1	1	1	1	1	1	1	1	1	1	1	1	1	1	1	1
Kengyilia_hirsuta_Z18085__HM	Kengyilia hirsuta	Triticeae	transcriptome	1	0	1	1	1	1	1	1	1	1	1	1	1	1	1	1	1	1	1	1	1	1	1	1	1	1	1	1	1	1	1	1	1	1	1	1	1	1	1	1	1	1	1	1	1	0
Kengyilia_melanthera_Z18076__HM	Kengyilia melanthera	Triticeae	transcriptome	1	0	4	1	1	1	1	1	1	1	1	1	1	1	1	1	1	1	1	1	1	1	1	1	1	1	1	1	1	1	1	1	1	1	1	1	1	1	1	1	1	1	1	1	1	1
Koeleria_glauca_Z18057__HM	Koeleria glauca	Poeae	transcriptome	1	0	1	1	1	1	1	1	1	1	1	0	1	1	1	1	1	1	1	1	1	1	1	1	1	1	0	1	1	1	1	1	1	1	1	1	1	1	1	1	1	1	1	1	1	1
Koeleria_litvinowii_Z18056__HM	Koeleria argentea	Poeae	transcriptome	1	0	1	1	1	1	1	1	1	1	1	1	1	1	1	1	1	1	1	1	1	1	1	1	1	1	1	1	1	1	1	1	1	1	1	1	1	1	1	1	1	1	1	1	1	1
Koeleria_macrantha_Z18031__HM	Koeleria macrantha	Poeae	transcriptome	1	0	1	1	1	1	1	1	1	1	1	1	1	1	1	1	1	1	1	1	1	1	1	1	1	1	1	1	1	1	1	1	1	1	1	1	1	1	1	1	1	1	1	1	1	1
Lagurus_ovatus_Z18049__HM	Lagurus ovatus	Poeae	transcriptome	1	0	1	1	1	1	1	1	1	1	1	1	1	1	1	1	1	1	1	1	1	1	1	1	1	1	1	1	1	1	1	1	1	1	1	1	1	1	1	1	1	1	1	1	1	1
Lamarckia_aurea_Z18036__HM	Lamarckia aurea	Poeae	transcriptome	1	0	1	1	1	1	1	1	1	1	1	1	1	1	1	1	1	1	1	1	1	1	1	1	1	1	1	1	1	1	1	1	1	1	1	1	1	1	1	1	1	1	1	1	1	1
Leersia_japonica_ZY049__HM	Leersia japonica	Oryzeae	transcriptome	1	0	3	1	1	1	1	1	1	1	1	1	1	1	1	1	1	1	1	1	1	1	1	1	1	1	1	1	1	1	1	1	1	1	1	1	1	1	1	1	1	1	1	1	1	1
Leptocarydion_vulpiastrum_RSA5533__HM	Leptocarydion vulpiastrum	Cynodonteae	transcriptome	1	0	1	1	1	1	1	1	1	1	1	1	1	1	1	1	1	1	1	1	1	1	1	1	1	1	1	1	1	1	1	1	1	1	1	1	1	1	1	1	1	1	1	1	1	1
Leptochloa_chinensis_Z17028__HM	Leptochloa chinensis	Cynodonteae	transcriptome	1	0	1	1	1	1	1	1	1	1	1	1	1	1	1	1	1	1	1	1	1	1	1	1	1	1	0	1	1	1	1	1	1	1	1	1	1	1	1	0	1	1	1	1	1	1
Leptothrium_senegalense_RSA5848__HM	Leptothrium senegalense	Cynodonteae	transcriptome	1	0	1	0	1	1	1	1	1	1	1	1	1	1	1	1	1	1	1	1	1	1	1	1	1	1	1	1	1	1	1	1	1	1	1	1	1	1	1	1	1	1	1	1	1	1
Leucopoa_olgae_17CS90__HM	Festuca olgae	Poeae	transcriptome	1	0	7	1	1	1	1	1	1	1	1	0	1	1	1	1	1	1	1	1	1	1	1	1	1	1	1	1	1	1	1	1	1	1	1	1	1	1	1	1	1	1	1	1	1	1
Leymus_arenarius_Z18048__HM	Leymus arenarius	Triticeae	transcriptome	1	0	3	1	1	1	1	1	1	1	1	1	1	1	1	1	1	1	1	1	1	1	1	1	1	1	1	1	1	1	1	1	1	1	1	1	1	1	1	1	1	1	1	1	1	1
Leymus_chinensis_Z18041__HM	Leymus chinensis	Triticeae	transcriptome	1	0	2	1	1	1	1	1	1	1	1	0	1	1	1	1	1	1	1	1	1	1	1	1	1	1	1	1	1	1	1	1	1	1	1	1	1	1	1	1	1	1	1	1	1	1
Leymus_secalinus_Z18070__HM	Leymus secalinus	Triticeae	transcriptome	1	0	1	1	1	1	1	1	1	1	1	1	1	1	1	1	1	1	1	1	1	1	1	1	1	1	1	1	1	1	1	1	1	1	1	1	1	1	1	1	1	1	1	1	1	1
Lithachne_pauciflora_HM2599__HM	Lithachne pauciflora	Olyreae	transcriptome	1	0	1	1	1	1	1	1	1	1	1	1	1	1	1	1	1	1	1	1	1	1	1	1	1	1	1	1	1	1	1	1	1	1	1	1	1	1	1	1	1	1	1	1	1	1
Littledalea_przevalskyi_Z18081__HM	Littledalea przevalskyi	Littledaleeae	transcriptome	1	0	1	1	1	1	1	1	1	1	1	1	1	1	1	1	1	1	1	1	1	1	1	1	1	0	1	1	1	1	1	1	1	1	0	1	1	1	1	1	1	1	1	1	1	1
Littledalea_racemosa_Z16032__HM	Littledalea racemosa	Littledaleeae	transcriptome	1	0	1	1	1	1	1	1	1	1	1	0	1	1	1	1	1	1	1	1	1	1	1	1	1	1	1	1	1	1	0	1	1	1	1	1	1	1	1	1	1	1	1	1	1	1
Lolium_multiflorum_HM2042__HM	Lolium multiflorum	Poeae	transcriptome	1	0	1	1	1	1	1	1	1	1	1	1	1	0	0	1	1	1	1	1	1	1	1	1	1	1	1	1	1	1	1	1	1	1	1	1	1	1	1	1	1	1	1	1	1	1
Lolium_perenne_HM2131__HM	Lolium perenne	Poeae	transcriptome	1	0	1	1	1	1	1	1	1	0	1	0	1	1	0	1	1	1	1	1	1	1	1	1	1	1	1	0	1	1	1	0	1	1	1	1	1	1	1	1	1	1	1	1	0	1
Lolium_sp_HM4069__HM	Lolium sp.	Poeae	transcriptome	1	0	3	1	1	1	1	1	1	1	1	1	1	1	1	1	1	1	1	1	1	1	1	1	1	1	1	1	1	1	1	1	1	1	1	1	1	1	1	1	1	1	1	1	1	1
Lophatherum_gracile_HM3194__HM	Lophatherum gracile	Zeugiteae	transcriptome	1	0	1	1	1	1	1	0	1	1	1	0	1	1	0	1	1	1	1	1	0	1	1	1	1	0	1	1	1	1	1	1	0	1	1	1	1	1	1	1	1	0	1	1	1	1
Loudetia_simplex_K33__HM	Loudetia simplex	Tristachyideae	transcriptome	1	1	1	1	1	1	1	0	1	1	1	0	1	1	1	1	1	1	1	1	1	1	1	1	1	1	1	1	1	1	1	0	1	1	1	1	1	1	1	1	1	1	1	1	1	1
Loudetiopsis_kerstingii_K19__HM	Loudetiopsis kerstingii	Tristachyideae	transcriptome	1	0	1	1	1	1	1	1	1	1	1	1	1	1	1	1	1	1	1	1	1	1	1	0	1	1	1	1	1	1	1	1	1	1	1	1	1	1	1	1	1	1	1	1	1	1
Lygeum_spartum_K09__HM	Lygeum spartum	Lygeeae	transcriptome	1	0	1	0	1	1	1	1	1	1	1	0	1	1	1	1	1	1	1	1	1	1	1	1	1	1	1	1	1	1	1	1	1	1	1	1	1	1	1	1	1	1	1	1	1	1
Melica_onoei_Z17009__HM	Melica onoei	Meliceae	transcriptome	1	0	1	1	1	1	1	1	1	1	1	1	1	1	1	1	1	1	1	1	1	1	1	1	1	0	1	1	1	1	1	1	1	1	1	1	1	1	1	1	1	1	1	1	1	1
Melica_transsilvanica_Z17015__HM	Melica transsilvanica	Meliceae	transcriptome	1	0	1	1	1	1	1	1	1	1	1	1	1	1	1	1	1	1	1	1	1	1	1	1	1	0	1	1	1	1	1	1	1	1	1	1	1	1	1	1	1	1	1	1	1	1
Melinis_repens_HM1756__HM	Melinis repens	Paniceae	transcriptome	1	0	1	1	1	1	1	1	1	1	1	1	1	1	0	1	1	1	1	1	1	1	1	0	1	1	1	1	1	1	1	1	1	1	1	1	1	1	1	1	1	0	1	1	1	1
Melocalamus_compactiflorus_HM3869__HM	Melocalamus compactiflorus	Bambuseae	transcriptome	1	0	1	1	1	1	1	1	1	1	1	1	1	1	0	1	1	0	1	1	1	1	1	0	1	1	1	0	1	1	0	1	1	1	1	1	0	0	1	1	1	1	0	1	1	1
Melocanna_humilis_Bam15__HM	Melocanna arundina	Bambuseae	transcriptome	1	0	1	1	1	1	1	1	1	1	1	1	1	1	0	1	1	1	1	1	1	1	1	1	1	1	1	1	1	1	1	1	1	1	1	1	1	1	1	1	1	1	1	1	1	1
Microlaena_avenacea_UCB14__HM	Ehrharta diplax	Ehrharteae	transcriptome	1	0	1	1	1	1	1	1	1	1	1	1	1	1	1	1	1	1	1	1	1	1	1	1	1	1	1	1	1	1	1	1	1	1	1	1	1	1	0	1	1	1	1	1	1	1
Milium_effusum_Z18028__HM	Milium effusum	Poeae	transcriptome	1	0	1	1	1	1	1	1	1	1	1	0	1	1	1	1	1	1	1	1	1	1	1	1	1	1	1	1	1	1	1	1	1	1	1	1	1	1	1	1	1	1	1	1	1	1
Muhlenbergia_cenchroides_RSA4772__HM	Muhlenbergia cenchroides	Cynodonteae	transcriptome	1	0	1	1	0	0	1	1	0	0	1	0	1	1	0	1	1	1	1	1	1	0	0	0	0	1	0	0	1	1	1	1	1	0	0	1	0	1	1	1	1	1	0	1	0	1
Muhlenbergia_emersleyi_ZYP005__HM	Muhlenbergia emersleyi	Cynodonteae	transcriptome	1	0	1	1	1	1	1	1	1	1	1	1	1	1	1	1	1	1	1	1	1	1	1	1	1	1	1	1	1	1	1	1	1	1	1	1	1	1	1	1	1	1	1	1	1	1
Muhlenbergia_fragilis_ZYP006__HM	Muhlenbergia fragilis	Cynodonteae	transcriptome	1	0	1	1	1	1	1	1	1	1	1	1	1	0	1	1	1	1	1	1	1	1	1	1	1	1	1	1	1	1	1	1	1	1	1	1	1	1	1	1	1	1	1	1	1	1
Muhlenbergia_paniculata_Colu3222__HM	Muhlenbergia paniculata	Cynodonteae	transcriptome	1	0	1	1	1	1	1	1	1	1	1	1	1	1	1	1	1	1	1	1	1	1	1	1	1	1	1	1	1	1	1	1	1	1	1	1	1	1	1	1	1	1	1	1	1	1
Muhlenbergia_reverchonii_HM2609__HM	Muhlenbergia reverchonii	Cynodonteae	transcriptome	1	0	1	1	1	1	1	1	1	1	1	1	1	1	1	1	1	1	1	1	1	1	1	1	1	0	1	1	1	1	1	1	1	1	1	1	1	1	1	1	1	1	1	1	1	1
Munroa_squarrosa_RSA6062__HM	Munroa squarrosa	Cynodonteae	transcriptome	1	0	1	1	1	1	1	1	1	0	1	0	1	1	0	1	1	1	1	1	1	1	1	0	0	1	1	1	1	1	1	1	1	1	1	0	1	1	0	1	1	1	0	1	1	1
Nardus_stricta_K16__HM	Nardus stricta	Nardeae	transcriptome	1	0	1	1	1	1	1	1	1	1	1	1	1	1	1	1	1	1	1	1	1	1	1	1	1	1	1	1	1	1	1	1	1	1	1	0	1	1	1	1	1	1	1	1	1	1
Nassella_cernua_K50__HM	Nassella cernua	Stipeae	transcriptome	1	0	1	0	1	1	1	1	1	1	1	1	0	1	0	1	1	1	1	1	1	1	1	1	1	1	1	1	1	1	1	1	1	1	1	1	1	1	1	1	1	1	1	1	1	1
Nassella_pulchra_HM2706__HM	Nassella pulchra	Stipeae	transcriptome	1	0	1	1	1	1	1	1	1	1	1	0	1	1	1	1	1	1	1	1	1	1	1	1	1	1	1	1	1	1	1	1	1	1	1	1	1	1	1	1	1	1	1	1	1	1
Nassella_tenuissima_HM2592__HM	Nassella tenuissima	Stipeae	transcriptome	1	0	2	1	1	1	1	1	1	1	1	0	1	1	1	1	1	1	1	1	1	1	1	1	1	1	1	0	1	1	1	1	1	1	0	1	1	1	1	1	1	1	1	1	1	1
Neobouteloua_lophostachya_RSA3149__HM	Neobouteloua lophostachya	Cynodonteae	transcriptome	1	0	0	1	1	1	1	1	1	0	1	0	1	1	0	1	1	1	1	1	1	1	0	1	0	1	1	0	1	1	1	0	1	1	0	1	1	1	1	1	0	1	1	1	1	1
Neomicrocalamus_prainii_Z18006__HM	Neomicrocalamus prainii	Bambuseae	transcriptome	1	0	1	1	1	1	1	1	1	1	1	1	1	1	1	1	1	1	1	1	1	1	1	0	1	1	1	1	1	1	1	1	1	1	1	1	1	1	1	1	1	1	1	0	1	1
Neomolinia_japonica_Z17008__HM	Diarrhena japonica	Diarrheneae	transcriptome	1	0	1	1	1	1	1	1	1	1	1	1	1	1	1	1	1	1	1	1	1	1	1	1	1	1	1	1	1	1	1	1	1	1	1	1	1	1	1	1	1	1	1	1	1	1
Neomolinia_mandshurica_HM3566__HM	Diarrhena mandshurica	Diarrheneae	transcriptome	1	0	0	1	1	1	1	1	1	1	1	0	1	1	0	1	1	1	1	1	1	1	1	1	1	1	1	1	1	1	1	0	1	1	1	1	1	1	1	1	1	1	1	1	1	1
Neostapfia_colusana_Colu5733__HM	Neostapfia colusana	Cynodonteae	transcriptome	1	0	2	1	1	1	1	1	1	1	1	1	1	1	1	1	1	1	1	1	0	1	0	1	1	1	1	1	1	1	1	0	1	1	0	1	1	1	1	1	1	1	1	1	1	1
Neyraudia_reynaudiana_Z18115__HM	Neyraudia reynaudiana	Triraphideae	transcriptome	1	1	1	1	1	1	1	1	1	1	1	1	1	1	1	1	1	1	1	1	1	1	1	1	1	1	1	1	1	1	1	1	1	1	1	0	1	1	1	1	1	1	1	1	1	1
Oplismenus_compositus_Z16060__HM	Oplismenus compositus	Paniceae	transcriptome	1	0	1	0	1	1	1	0	1	1	1	0	1	1	1	1	1	1	0	1	0	1	0	1	1	1	0	0	1	1	0	1	1	1	1	1	1	1	0	1	1	1	0	1	0	1
Oplismenus_hirtellus_HM2598__HM	Oplismenus hirtellus	Paniceae	transcriptome	1	0	0	1	1	0	1	1	1	1	1	0	1	1	0	1	1	1	1	1	1	1	0	0	0	1	1	0	1	1	0	1	1	1	1	1	1	1	1	1	1	1	1	1	0	1
Orcuttia_tenuis_Colu5738__HM	Orcuttia tenuis	Cynodonteae	transcriptome	1	0	1	1	1	1	1	1	1	1	1	1	1	1	1	1	1	1	1	1	1	1	1	1	1	1	1	1	1	1	1	1	1	1	1	1	1	1	1	1	1	1	1	1	1	1
Orcuttia_viscida_RSA250__HM	Orcuttia viscida	Cynodonteae	transcriptome	1	0	1	1	1	1	1	1	1	1	1	0	1	1	0	1	1	1	1	0	1	1	1	1	1	1	1	1	1	1	1	1	1	1	1	1	1	1	1	1	1	1	1	1	1	1
Orthoraphium_roylei_Z18118__HM	Orthoraphium roylei	Stipeae	transcriptome	1	0	1	1	1	1	1	1	1	1	1	1	1	1	1	1	1	1	1	1	1	1	1	1	1	1	1	1	1	1	1	1	1	1	1	1	1	1	1	1	1	1	1	1	1	1
Oryza_australiensis_ZY057__HM	Oryza australiensis	Oryzeae	transcriptome	1	0	1	1	1	1	1	1	1	1	1	0	1	1	1	1	1	1	1	1	1	1	1	1	1	1	1	1	1	1	1	1	1	1	1	1	1	1	1	1	1	1	1	1	1	1
Oryza_meyeriana_subsp_granulata_ZY254__HM	Oryza meyeriana	Oryzeae	transcriptome	1	1	1	1	1	1	1	1	1	1	1	0	1	1	1	1	1	1	1	1	1	1	1	1	1	1	1	1	1	1	1	1	1	1	1	1	1	1	1	1	0	1	1	1	1	1
Oryza_nivara_ZY054__HM	Oryza rufipogon	Oryzeae	transcriptome	1	0	1	1	1	1	1	1	1	1	1	1	1	1	1	1	1	1	1	1	1	1	1	1	1	1	1	1	1	1	1	1	1	1	1	1	1	1	1	1	1	1	1	1	1	1
Oryza_officinalis_ZY055__HM	Oryza officinalis	Oryzeae	transcriptome	1	0	1	1	1	1	1	1	1	1	1	1	1	1	1	1	1	1	1	1	1	1	1	1	1	1	0	1	1	1	1	1	1	1	1	1	1	1	1	1	1	1	1	1	1	1
Oryza_punctata_ZY052__HM	Oryza punctata	Oryzeae	transcriptome	1	0	1	1	1	1	1	1	1	1	1	1	1	1	1	1	1	1	1	1	1	1	1	1	1	1	1	1	1	1	1	1	1	1	1	1	1	1	1	1	1	1	1	1	1	1
Otatea_glauca_Bam14__HM	Otatea glauca	Bambuseae	transcriptome	1	1	0	1	1	1	1	1	1	1	1	1	1	1	1	1	1	1	1	1	1	1	1	1	1	1	1	1	1	1	1	1	1	1	1	1	1	1	1	1	1	1	1	1	1	1
Ottochloa_nodosa_Z16049__HM	Ottochloa nodosa	Paniceae	transcriptome	1	0	1	1	1	1	1	1	1	1	1	1	1	1	1	1	1	1	1	1	1	1	1	1	1	1	1	1	1	1	1	0	1	1	1	1	1	1	1	1	1	1	1	1	1	1
Panicum_brevifolium_Z16048__HM	Panicum brevifolium	Paniceae	transcriptome	1	0	3	1	1	1	1	0	1	1	1	1	1	1	1	1	1	1	1	1	0	1	0	0	1	1	1	0	1	1	1	1	1	1	1	0	1	1	0	1	1	0	1	0	1	1
Pappophorum_vaginatum_RSA2540__HM	Pappophorum mucronulatum	Cynodonteae	transcriptome	1	0	1	1	1	1	1	1	1	1	1	1	1	1	1	1	1	1	1	1	1	1	1	1	1	1	1	1	1	1	1	1	1	1	1	1	1	1	1	1	1	1	1	1	1	1
Parapholis_strigosa_K08__HM	Parapholis strigosa	Poeae	transcriptome	1	0	4	1	1	1	1	1	1	1	1	1	1	1	1	1	1	1	1	1	1	1	1	1	1	0	1	1	1	1	1	1	1	1	1	1	1	1	1	1	1	1	1	1	1	1
Pariana_radiciflora_ZYP012__HM	Pariana radiciflora	Olyreae	transcriptome	1	0	1	1	1	1	1	1	1	1	1	1	1	1	1	1	1	1	1	1	1	1	1	1	1	1	1	1	1	1	1	1	1	1	1	1	1	1	1	1	1	1	1	1	1	1
Paspalum_dilatatum_HM2132__HM	Paspalum dilatatum	Paspaleae	transcriptome	1	1	1	1	1	1	1	1	1	1	1	0	1	1	1	1	1	1	1	1	1	1	1	1	1	1	1	1	1	1	1	1	1	1	1	1	1	1	1	1	1	1	1	1	1	1
Paspalum_distichum_Z18021__HM	Paspalum distichum	Paspaleae	transcriptome	1	1	1	1	1	1	1	1	1	1	1	1	1	1	1	1	1	1	1	1	1	1	1	1	1	1	1	1	1	1	1	1	1	1	1	1	1	1	1	1	1	1	1	1	1	1
Patis_coreana_ZY048__HM	Patis coreana	Stipeae	transcriptome	1	0	1	1	1	1	1	1	1	1	1	0	1	1	1	1	1	1	1	1	1	1	1	1	1	1	1	1	1	1	1	1	1	1	1	1	1	1	1	1	1	1	1	1	1	1
Pennisetum_setaceum_HM2145__HM	Cenchrus setaceus	Paniceae	transcriptome	1	1	2	1	1	1	1	1	1	1	1	1	1	1	1	1	1	1	1	1	1	1	1	1	1	1	1	1	1	1	1	1	1	1	1	1	1	1	1	1	1	1	1	1	1	1
Pennisetum_sp_HM2611__HM	Pennisetum sp.	Paniceae	transcriptome	1	0	3	1	1	1	1	1	1	1	1	1	1	1	1	1	1	1	1	1	1	1	1	1	1	1	1	1	1	1	1	1	1	1	1	1	1	1	1	1	1	1	1	1	1	1
Perotis_hildebrandtii_RSA5739__HM	Perotis hildebrandtii	Cynodonteae	transcriptome	1	0	1	1	1	1	1	1	1	1	1	1	1	1	1	1	1	1	1	1	1	1	1	1	1	1	1	1	1	1	1	1	1	1	1	1	1	1	1	1	1	1	1	1	1	1
Perotis_ornithcephala_Colu6048__HM	Perotis ornithocephala	Cynodonteae	transcriptome	1	0	1	0	1	1	1	1	1	1	1	1	1	1	1	1	1	1	1	1	1	1	1	1	1	1	1	1	1	1	1	1	1	1	1	1	1	1	1	1	1	1	1	1	1	1
Phaenosperma_globosum_Z17014__HM	Phaenosperma globosum	Phaenospermateae	transcriptome	1	0	1	1	1	1	1	1	1	1	1	1	1	1	1	1	1	1	1	1	1	1	1	1	1	1	1	1	1	1	1	1	1	1	1	1	1	1	1	1	1	1	1	1	1	1
Phalaris_aquatica_HM2173__HM	Phalaris aquatica	Poeae	transcriptome	1	0	1	1	1	1	1	1	1	1	1	1	1	0	1	1	1	1	1	1	1	1	1	1	1	1	1	1	1	1	1	1	1	1	1	1	1	1	1	1	1	1	1	1	1	1
Phalaris_arundinacea_HM2190__HM	Phalaris arundinacea	Poeae	transcriptome	1	0	1	1	1	1	1	1	1	1	1	0	1	1	1	1	1	1	1	1	1	1	1	1	1	1	1	1	1	1	1	1	1	1	1	1	1	1	1	1	1	1	1	1	1	1
Phalaris_minor_HM2171__HM	Phalaris minor	Poeae	transcriptome	1	0	5	1	1	1	1	1	1	1	1	1	1	1	1	1	1	1	1	1	1	1	1	1	1	1	1	1	1	1	1	1	1	1	1	1	1	1	1	1	1	1	1	1	1	1
Pharus_latifolius_Pha__HM	Pharus latifolius	Phareae	transcriptome	1	1	1	1	1	1	1	1	1	1	1	0	1	1	1	1	1	1	1	1	1	1	1	1	1	1	1	1	1	1	1	1	1	1	1	1	1	1	1	1	1	1	1	1	1	1
Phleum_paniculatum_Z18038__HM	Phleum paniculatum	Poeae	transcriptome	1	0	1	1	1	1	1	1	1	1	1	1	1	1	0	1	1	1	1	1	1	1	1	1	1	1	1	1	1	1	1	1	1	1	1	1	1	1	1	1	1	1	1	1	1	1
Phleum_sp_HM2188__HM	Phleum sp.	Poeae	transcriptome	1	0	1	1	1	1	1	1	1	1	1	1	1	1	1	1	1	1	1	1	1	1	1	1	1	1	1	1	1	1	1	1	1	1	1	1	1	1	1	1	1	1	1	1	1	1
Phragmites_australis_ZY078__HM	Phragmites australis	Molinieae	transcriptome	1	1	1	1	1	1	1	1	1	1	1	0	1	1	1	1	1	1	1	1	1	1	1	1	1	1	1	1	1	1	1	1	1	1	1	1	1	1	1	1	1	1	1	1	1	1
Phyllostachys_aureosulcata_HM2630__HM	Phyllostachys aureosulcata	Arundinarieae	transcriptome	1	0	3	1	1	1	1	1	1	1	1	1	1	1	1	1	1	1	1	1	1	1	1	1	1	1	1	1	1	1	1	1	1	1	1	1	1	1	1	1	1	1	1	1	1	1
Phyllostachys_nidularia_ZY213__HM	Phyllostachys nidularia	Arundinarieae	transcriptome	1	0	3	1	1	1	1	1	1	1	1	1	1	1	0	1	1	1	1	1	0	1	1	1	1	1	1	1	1	1	1	1	1	1	1	1	1	1	1	1	1	1	1	1	1	1
Piptatherum_munroi_Z17019__HM	Piptatherum munroi	Stipeae	transcriptome	1	0	1	1	1	1	1	1	1	1	1	1	1	1	1	1	1	1	1	1	1	1	1	1	1	1	1	1	1	1	1	1	1	1	1	1	1	1	1	1	1	1	1	1	1	1
Piptochaetium_fimbriatum_K18__HM	Piptochaetium fimbriatum	Stipeae	transcriptome	1	0	1	1	1	1	1	1	1	0	1	1	1	1	1	1	1	1	1	1	1	1	1	1	1	1	1	1	1	1	1	1	1	1	1	1	1	1	1	1	1	1	1	1	1	1
Pleioblastus_distichus_ZY084__HM	Pleioblastus distichus	Arundinarieae	transcriptome	1	1	4	1	1	1	1	1	1	1	1	1	1	1	1	1	1	1	1	1	1	1	1	1	1	1	1	1	1	1	0	1	1	1	1	1	1	1	1	1	1	1	1	1	1	1
Poa_attenuata_Z16037__HM	Poa attenuata	Poeae	transcriptome	1	0	1	1	1	1	1	1	1	1	1	1	1	0	1	1	1	1	1	1	1	1	1	1	1	1	1	1	1	1	1	1	1	1	1	0	1	1	1	1	1	1	1	1	1	1
Poa_colensoi_UCB12__HM	Poa colensoi	Poeae	transcriptome	1	0	1	1	1	1	1	1	1	1	1	1	0	1	1	1	1	1	1	1	1	1	1	1	1	1	1	1	1	1	1	1	1	1	1	1	1	1	1	1	1	1	1	1	1	1
Poa_sp_HM4029__HM	Poa sp.	Poeae	transcriptome	1	0	1	1	1	1	1	1	1	1	1	1	1	1	1	1	1	1	1	1	1	1	1	1	1	1	1	1	1	1	1	1	1	1	1	1	1	1	1	1	1	1	1	1	1	1
Poa_szechuensis_var_debilior_Z16018__HM	Poa szechuensis var. debilior	Poeae	transcriptome	1	0	1	1	1	1	1	1	1	1	0	1	1	1	1	1	1	1	1	1	1	1	1	1	1	1	1	1	1	1	1	1	1	1	1	1	1	1	1	1	1	1	1	1	1	1
Pogonatherum_crinitum_Z18003__HM	Pogonatherum crinitum	Andropogoneae	transcriptome	1	0	5	1	1	1	1	1	1	1	1	1	1	1	0	1	1	1	1	1	1	1	1	1	1	1	1	1	1	1	1	1	1	1	1	1	1	1	1	1	1	1	1	1	1	1
Polypogon_fugax_Z18005__HM	Polypogon fugax	Poeae	transcriptome	1	0	1	1	1	1	1	1	1	1	1	1	1	1	1	1	1	1	1	1	1	1	1	1	1	1	1	1	1	1	0	1	1	1	1	1	1	1	1	1	1	1	1	1	1	1
Pratochloa_walteri_MK01__HM	Pratochloa walteri	Crinipedeae	transcriptome	1	1	1	0	1	1	1	1	1	1	1	0	1	1	1	1	1	1	1	1	1	1	1	1	1	1	1	1	1	1	1	1	1	1	1	1	1	1	1	1	1	1	1	1	1	1
Psammochloa_villosa_Z18071__HM	Psammochloa villosa	Stipeae	transcriptome	1	0	3	1	1	1	1	1	1	1	1	1	1	1	1	1	1	1	1	1	1	1	1	1	1	1	1	1	1	1	1	1	1	1	1	1	1	1	1	1	1	1	1	1	1	1
Psathyrostachys_huashanica_Z17016__HM	Psathyrostachys huashanica	Triticeae	transcriptome	1	0	1	1	1	1	1	1	1	1	1	0	1	1	1	1	1	1	1	1	1	1	1	1	1	1	1	1	1	1	1	1	1	1	1	1	1	1	1	1	1	1	1	1	1	1
Pseudechinolaena_polystachya_Z18013__HM	Pseudechinolaena polystachya	Paniceae	transcriptome	1	0	1	1	1	1	1	1	1	1	1	1	1	1	1	1	1	1	1	1	1	1	1	1	1	1	1	1	1	1	1	1	1	1	1	1	1	1	1	1	1	1	1	1	1	1
Pseudoroegneria_cognata_17CS61__HM	Pseudoroegneria cognata	Triticeae	transcriptome	1	0	1	1	1	1	1	1	1	1	1	0	1	1	1	1	1	1	1	1	1	1	1	1	1	1	1	1	1	1	1	1	1	1	1	1	1	1	1	1	1	1	1	1	1	1
Ptilagrostis_concinna_Z16034__HM	Ptilagrostis concinna	Stipeae	transcriptome	1	0	1	1	1	1	1	1	1	1	1	0	1	1	1	1	1	1	1	1	1	1	1	1	1	1	1	1	1	1	1	1	1	1	1	1	1	1	1	1	1	1	1	1	1	1
Puccinellia_chinampoensis_Z18030__HM	Puccinellia chinampoensis	Poeae	transcriptome	1	0	1	1	1	1	1	1	1	1	1	1	1	1	1	1	1	1	1	1	1	1	1	1	1	1	1	1	1	1	1	1	1	1	1	1	1	1	1	1	1	1	1	1	1	1
Puccinellia_himalaica_ZS2185__HM	Puccinellia himalaica	Poeae	transcriptome	1	0	1	1	1	1	1	1	1	1	1	0	1	1	1	1	1	1	1	1	1	1	1	1	1	1	1	1	1	1	1	1	1	1	1	1	1	1	1	1	1	1	1	1	1	1
Raddia_brasiliensis_HM2602__HM	Raddia brasiliensis	Olyreae	transcriptome	1	2	1	1	1	1	1	1	1	1	1	1	1	1	1	1	1	1	1	1	1	1	1	1	1	1	1	1	1	1	1	1	1	1	1	1	1	1	1	1	1	1	1	1	1	1
Rhipidocladum_racemiflorum_Bam12__HM	Rhipidocladum racemiflorum	Bambuseae	transcriptome	1	2	1	1	1	1	1	1	1	1	1	1	1	1	1	1	1	1	1	1	1	1	1	1	1	1	1	1	1	1	1	0	1	1	1	1	1	1	1	1	1	1	1	1	1	1
Rhynchoryza_subulata_ZY056__HM	Rhynchoryza subulata	Oryzeae	transcriptome	1	2	1	1	1	1	1	1	1	1	1	1	1	1	1	1	1	1	1	1	1	1	1	1	1	1	1	1	1	1	1	1	1	1	1	1	1	1	1	1	1	1	1	1	1	1
Rottboellia_cochinchinensis_ZY075__HM	Rottboellia cochinchinensis	Andropogoneae	transcriptome	1	2	5	1	1	1	1	1	1	1	1	0	1	1	1	1	1	1	1	1	1	1	1	1	1	1	1	1	1	1	1	1	1	1	1	1	1	1	1	0	1	1	1	1	1	1
Sartidia_angolensis_Colu5707__HM	Sartidia angolensis	Aristideae	transcriptome	1	0	1	1	1	1	1	1	1	1	1	1	1	1	1	1	1	1	0	1	1	1	1	1	1	1	1	1	1	1	1	1	1	1	1	1	1	1	1	1	1	1	1	1	1	1
Schismus_barbatus_Travis6052__HM	Schismus barbatus	Danthonieae	transcriptome	1	0	1	0	1	1	1	1	1	1	1	1	1	1	1	1	1	1	1	1	1	1	1	1	1	1	1	1	1	1	1	1	1	1	1	1	1	1	1	1	1	1	1	1	1	1
Schizachne_purpurascens_K36__HM	Schizachne purpurascens	Meliceae	transcriptome	1	0	2	1	1	1	1	1	1	1	1	0	1	1	1	1	1	1	1	1	0	1	1	1	1	1	1	1	1	1	1	1	0	1	1	0	1	1	0	1	1	1	1	1	1	1
Schizachyrium_scoparium_HM2608__HM	Schizachyrium scoparium	Andropogoneae	transcriptome	1	0	5	1	1	1	1	1	1	1	1	1	1	1	1	1	1	1	1	1	1	1	1	1	1	1	1	1	0	1	1	1	1	1	1	1	1	1	1	1	1	1	1	1	1	1
Schmidtia_pappophoroides_Colu5619__HM	Schmidtia pappophoroides	Eragrostideae	transcriptome	1	0	1	1	1	1	1	1	1	1	1	1	1	1	1	1	1	1	1	1	1	1	1	1	1	1	1	1	1	1	1	1	1	1	1	1	1	1	1	1	1	1	1	1	1	1
Scleropogon_brevifolius_Colu4129__HM	Scleropogon brevifolius	Cynodonteae	transcriptome	1	0	1	1	1	1	1	1	1	1	1	1	1	1	1	1	1	1	1	1	1	1	1	1	1	1	1	1	1	1	1	1	1	1	1	1	1	1	1	1	1	1	1	1	1	1
Secale_cereale_Z17037__HM	Secale cereale	Triticeae	transcriptome	1	0	2	1	1	1	1	1	1	1	1	1	1	1	1	1	1	1	1	1	1	1	1	1	1	1	1	1	1	1	1	1	1	1	1	1	1	1	1	1	1	1	1	1	1	1
Sesleria_albicans_Z18051__HM	Sesleria albicans	Poeae	transcriptome	1	0	1	1	1	1	1	1	1	1	1	1	1	1	1	1	1	1	1	1	1	1	1	1	1	1	1	1	1	1	1	1	1	1	1	1	1	1	1	1	1	1	1	1	1	1
Sesleria_autumnalis_HM2610__HM	Sesleria autumnalis	Poeae	transcriptome	1	0	1	1	1	1	1	1	1	1	1	0	1	1	1	1	1	1	1	1	1	1	1	1	1	1	1	1	1	1	1	1	1	1	1	1	1	1	1	1	1	1	1	1	1	1
Sesleria_caerulea_HM3562__HM	Sesleria caerulea	Poeae	transcriptome	1	0	1	1	1	1	1	1	1	1	1	0	1	1	1	1	1	1	1	1	1	1	1	1	1	1	1	1	1	1	1	1	1	1	1	1	1	1	1	0	1	1	1	1	1	1
Setaria_palmifolia_HM3896__HM	Setaria palmifolia	Paniceae	transcriptome	1	0	0	1	0	0	1	1	1	0	1	0	1	1	0	1	1	0	1	1	1	1	0	0	0	1	0	0	1	1	0	1	1	1	0	1	1	0	1	1	1	1	1	1	0	1
Sinochasea_trigyna_Z18073__HM	Sinochasea trigyna	Duthieeae	transcriptome	1	0	1	1	1	1	1	1	1	1	1	1	1	1	0	1	0	1	0	1	1	0	0	1	0	0	1	1	1	1	1	1	1	1	1	1	1	1	0	1	1	1	1	1	1	1
Sohnsia_filifolia_Colu4038__HM	Sohnsia filifolia	Cynodonteae	transcriptome	1	0	1	1	1	1	1	1	1	1	1	1	1	1	1	1	1	1	1	0	1	1	1	1	1	0	1	1	1	1	1	1	1	0	1	1	1	1	1	1	1	1	1	1	1	1
Sorghum_halepense_HM3618__HM	Sorghum halepense	Andropogoneae	transcriptome	1	1	2	1	1	1	1	1	1	1	1	1	1	1	1	1	1	1	1	1	1	1	1	1	1	1	1	1	1	1	1	1	1	1	1	1	1	1	1	1	1	1	1	1	1	1
Sphaerocaryum_malaccense_Z18112__HM	Sphaerocaryum malaccense	Isachneae	transcriptome	1	0	1	1	1	1	1	1	1	1	1	0	1	1	1	1	1	1	1	1	1	1	0	1	1	1	1	1	1	1	1	0	1	1	1	1	1	1	1	1	1	1	1	1	1	1
Sphenopholis_obtusata_5RNA__HM	Sphenopholis obtusata	Poeae	transcriptome	1	0	1	1	1	1	1	1	1	1	1	0	1	1	1	1	1	1	1	1	1	1	1	1	1	1	1	1	1	1	1	1	1	1	1	1	1	1	0	1	1	1	1	1	1	1
Spinifex_littoreus_Z18044__HM	Spinifex littoreus	Paniceae	transcriptome	1	0	1	1	1	1	1	1	1	1	1	1	1	1	1	1	1	1	1	1	1	1	1	0	1	1	1	1	0	1	1	1	1	1	1	1	1	1	1	1	1	1	1	1	1	1
Sporobolus_coromandelianus_RSA5603__HM	Sporobolus coromandelianus	Zoysieae	transcriptome	1	0	1	1	1	1	1	1	1	1	1	1	1	1	1	1	1	1	1	1	1	1	1	1	1	1	1	1	1	1	1	1	1	1	1	1	1	1	1	1	1	1	1	1	1	1
Sporobolus_heterolepis_HM2606__HM	Sporobolus heterolepis	Zoysieae	transcriptome	1	0	1	1	1	1	1	0	1	1	1	0	1	1	1	1	1	1	1	1	0	1	1	1	0	1	1	0	1	1	0	1	1	1	1	1	1	1	1	1	1	1	1	1	1	1
Sporobolus_oxyphyllus_Colu5604__HM	Sporobolus oxyphyllus	Zoysieae	transcriptome	1	0	1	1	1	1	1	1	1	1	1	1	1	1	1	1	1	1	1	1	1	1	1	1	1	1	1	1	1	1	1	1	1	1	1	1	1	1	1	1	1	1	1	1	1	1
Stenotaphrum_secundatum_HM4175__HM	Stenotaphrum secundatum	Paniceae	transcriptome	1	1	1	1	1	1	1	1	1	1	1	1	1	1	1	1	1	1	1	1	1	1	1	1	1	1	1	1	1	1	1	1	1	1	1	1	1	0	1	1	1	1	1	1	1	1
Stipa_aliena_Z16017__HM	Stipa aliena	Stipeae	transcriptome	1	0	1	1	1	1	1	1	1	1	1	0	1	1	1	1	1	1	1	1	1	1	1	1	1	1	1	1	1	1	1	1	1	1	1	1	1	1	1	1	1	1	1	1	1	1
Stipa_capillacea_ZS2211__HM	Stipa capillacea	Stipeae	transcriptome	1	0	1	1	1	1	1	1	1	1	1	1	1	1	0	1	1	1	1	1	1	1	1	1	1	1	1	1	1	1	1	1	1	1	1	1	1	1	1	1	1	1	1	1	1	1
Stipa_capillata_ZS68__HM	Stipa capillata	Stipeae	transcriptome	1	0	1	1	1	1	1	1	1	1	1	1	1	1	1	1	1	1	1	1	1	1	1	1	1	1	1	1	1	1	1	1	1	1	1	1	1	1	1	1	1	1	1	1	1	1
Stipagrostis_hirtigluma_var_patula_K24__HM	Stipagrostis hirtigluma var. patula	Aristideae	transcriptome	1	0	1	1	1	1	1	1	1	1	1	1	1	1	1	1	1	1	1	1	1	1	1	1	1	1	1	1	1	1	1	1	1	1	0	1	1	1	1	1	1	1	1	1	1	1
Stipagrostis_uniplumis_K23__HM	Stipagrostis uniplumis	Aristideae	transcriptome	1	0	1	1	1	1	1	1	1	1	1	1	1	1	1	1	1	1	1	1	1	1	1	1	1	1	1	1	1	1	1	1	1	1	1	1	1	1	1	1	1	1	1	1	1	1
Streptochaeta_angustifolia_ZYP009__HM	Streptochaeta angustifolia	Streptochaeteae	transcriptome	1	0	1	1	1	1	1	1	1	1	0	1	1	1	1	1	1	1	1	1	1	1	1	1	0	1	1	1	1	1	1	1	1	1	1	1	1	1	1	1	1	1	1	1	1	1
Streptochaeta_spicata_Str__HM	Streptochaeta spicata	Streptochaeteae	transcriptome	1	1	1	1	1	1	1	1	1	1	1	1	1	1	1	1	1	1	1	1	1	1	1	1	0	1	1	1	1	1	1	1	1	1	1	1	1	1	1	1	1	1	1	1	1	1
Swallenia_alexandrae_Bell255__HM	Swallenia alexandrae	Cynodonteae	transcriptome	1	0	1	1	1	1	1	1	1	1	1	1	1	1	1	1	1	1	1	1	1	1	1	1	1	1	1	1	1	1	1	1	1	1	1	1	1	1	1	1	1	1	1	1	1	1
Thyrsostachys_siamensis_ZY206__HM	Thyrsostachys siamensis	Bambuseae	transcriptome	1	0	0	1	1	1	1	1	1	1	1	0	1	1	1	1	1	1	0	1	0	1	1	1	0	1	1	1	1	1	1	1	1	1	1	1	1	1	0	1	1	1	1	1	1	1
Thysanolaena_latifolia_ZY112__HM	Thysanolaena latifolia	Thysanolaeneae	transcriptome	1	1	1	1	1	1	1	1	1	1	1	1	1	1	1	1	1	1	1	1	1	1	1	1	1	1	1	1	1	1	1	1	1	1	1	1	1	1	1	1	1	1	1	1	1	1
Torreyochloa_pallida_Colu6077__HM	Torreyochloa pallida	Poeae	transcriptome	1	0	2	1	1	1	1	1	1	1	1	0	1	1	1	1	1	1	1	1	1	1	1	1	1	1	1	1	1	1	1	1	1	1	1	1	1	1	1	1	1	1	1	1	1	1
Tragus_mongolorum_HM2510__HM	Tragus mongolorum	Cynodonteae	transcriptome	1	0	1	1	1	1	1	1	1	1	1	1	1	1	1	1	1	1	0	1	1	1	1	1	1	1	1	1	1	1	1	1	1	1	1	1	1	1	1	1	1	1	1	1	1	1
Trichoneura_eleusinoides_RSA5538__HM	Trichoneura eleusinoides	Cynodonteae	transcriptome	1	0	1	1	1	1	1	1	1	1	1	1	1	1	1	1	1	1	1	1	1	1	1	1	1	1	1	1	1	1	1	1	1	1	1	1	1	1	1	1	1	1	1	1	1	1
Trichoneura_grandiglumis_Colu5617__HM	Trichoneura grandiglumis	Cynodonteae	transcriptome	1	0	6	1	1	1	1	1	0	1	1	1	1	1	1	1	1	1	1	1	1	1	1	1	1	1	1	1	1	1	1	1	1	1	1	1	1	1	1	1	1	1	1	1	1	1
Tridens_brasiliensis_RSA4816__HM	Tridens brasiliensis	Cynodonteae	transcriptome	1	0	1	1	1	1	1	1	1	1	1	0	0	1	1	1	1	1	1	1	1	1	1	1	0	1	0	1	1	1	1	1	1	1	1	1	1	1	1	1	1	1	1	1	0	1
Tridentopsis_mutica_ZYP001__HM	Tridentopsis mutica	Cynodonteae	transcriptome	1	0	1	1	1	1	1	1	1	1	1	1	1	1	1	1	1	1	1	1	1	1	1	1	1	1	1	1	1	1	1	1	1	1	1	1	1	1	1	1	1	1	1	1	1	1
Tripogon_minimus_Colu5549__HM	Tripogonella minima	Cynodonteae	transcriptome	1	0	1	1	1	1	1	1	1	1	1	1	1	1	0	1	1	1	1	1	1	1	1	1	1	0	1	1	1	1	1	1	1	1	1	1	1	1	1	1	1	1	1	1	1	1
Triraphis_andropogonoides_Colu5579__HM	Triraphis andropogonoides	Triraphideae	transcriptome	1	0	1	0	1	1	1	1	1	1	1	1	1	1	1	1	1	1	1	1	1	1	1	0	1	1	0	1	1	1	1	1	1	1	1	1	1	1	1	1	1	1	1	1	1	1
Trisetum_bifidum_Z18020__HM	Sibirotrisetum bifidum	Poeae	transcriptome	1	0	1	1	1	1	1	1	1	1	1	1	1	1	1	1	1	1	1	1	1	1	1	1	1	1	1	1	1	1	1	1	1	1	1	1	1	1	1	1	1	1	1	1	1	1
Trisetum_spicatum_Z16039__HM	Koeleria spicata	Poeae	transcriptome	1	0	1	1	1	1	1	1	1	1	1	1	1	1	1	1	1	1	1	1	1	1	1	1	1	1	1	1	1	1	1	1	1	1	1	1	1	1	1	1	1	1	1	1	1	1
Tristachya_superba_K17__HM	Tristachya superba	Tristachyideae	transcriptome	1	0	0	1	0	1	1	0	1	1	0	0	1	1	1	1	1	1	1	1	0	1	1	1	0	1	1	0	1	1	0	1	1	1	1	1	1	1	1	1	1	0	1	1	1	1
Triticum_sp_HM2195__HM	Triticum sp.	Triticeae	transcriptome	1	0	4	1	1	1	1	1	1	1	1	1	1	1	0	1	1	1	1	1	1	1	1	1	1	1	1	1	1	1	1	1	1	1	1	1	1	1	1	1	1	1	1	1	1	1
Unioliinae_sp_nov_Simon4500__HM	Unioliinae sp.	Eragrostideae	transcriptome	1	1	1	1	1	1	1	1	1	1	1	1	1	1	1	1	1	1	0	1	1	1	1	1	1	1	1	1	1	1	1	1	1	1	1	1	1	1	1	1	1	1	1	1	1	1
Urochloa_subquadripara_Z17030__HM	Urochloa subquadripara	Paniceae	transcriptome	1	1	1	1	1	1	1	1	1	1	1	1	1	1	1	1	1	1	1	1	1	1	1	1	1	1	1	1	1	1	1	1	1	1	1	1	1	1	1	1	1	1	1	1	1	1
Willkommia_texana_Colu4139__HM	Willkommia texana	Cynodonteae	transcriptome	1	0	1	1	1	1	1	1	1	0	1	1	1	1	0	1	1	1	1	1	1	1	1	1	1	1	1	1	1	1	1	1	1	1	1	1	1	1	1	1	1	1	1	1	1	1
Zeugites_americana_HM2600__HM	Zeugites americanus	Zeugiteae	transcriptome	1	0	1	0	1	1	1	1	1	1	1	0	1	1	1	1	1	1	1	1	1	1	1	1	1	1	1	1	1	1	1	1	1	1	1	1	1	1	1	1	1	1	1	1	1	1
Zeugites_pittieri_HM2759__HM	Zeugites pittieri	Zeugiteae	transcriptome	1	1	1	1	1	1	1	1	1	1	1	1	1	1	1	1	1	1	1	1	1	1	1	1	1	1	1	1	1	1	1	1	1	1	1	1	1	1	0	1	1	1	1	1	1	1
Zizania_latifolia_ZY047__HM	Zizania latifolia	Oryzeae	transcriptome	1	0	1	1	1	1	1	1	1	1	1	0	1	1	1	1	1	1	1	1	1	1	1	1	1	1	0	1	1	1	1	1	1	1	1	1	1	1	1	1	1	1	0	1	1	1
Agrostis_canina__SRA	Agrostis canina	Poeae	shotgun	0	0	1	1	1	1	1	1	1	1	1	0	0	1	1	1	1	1	1	0	1	1	1	1	1	0	1	1	1	1	1	1	1	1	0	1	1	0	0	1	0	1	1	1	1	2
Alloteropsis_angustareseq__PAC	Alloteropsis angusta	Paniceae	shotgun	1	0	1	1	1	1	1	1	1	1	1	1	1	1	1	1	1	1	1	1	1	1	1	1	1	1	1	1	1	1	1	1	1	2	1	1	1	1	1	1	1	1	1	1	1	1
Alloteropsis_cimicina__PAC	Alloteropsis cimicina	Paniceae	shotgun	1	1	1	1	1	1	1	1	1	1	1	1	1	1	1	1	1	1	1	1	1	1	1	1	1	1	1	1	1	1	1	1	1	2	1	1	1	1	1	1	1	1	1	1	1	1
Alloteropsis_paniculata__PAC	Alloteropsis paniculata	Paniceae	shotgun	1	1	1	1	1	1	1	1	1	1	0	1	1	1	1	1	1	1	1	1	1	1	1	1	1	1	0	1	1	1	1	1	1	1	1	1	1	1	1	1	1	1	1	1	1	1
Alopecurus_arundinaceus819__MD	Alopecurus arundinaceus	Poeae	shotgun	1	0	1	0	0	1	1	1	1	1	0	1	0	1	0	0	0	1	1	1	1	1	1	1	1	1	0	1	1	1	1	1	1	1	1	0	0	1	0	1	0	0	0	1	2	1
Ammochloa_palaestina1625__MD	Ammochloa palaestina	Poeae	shotgun	1	1	1	0	1	1	1	1	0	0	1	0	1	1	0	1	1	1	1	1	1	0	1	1	1	0	1	1	1	1	1	1	1	1	1	0	1	0	1	1	1	1	1	1	1	1
Amphicarpum_muhlenbergianum__MD	Amphicarpum muehlenbergianum	Paniceae	shotgun	1	1	1	1	1	1	1	1	1	0	1	1	1	1	1	1	1	1	1	1	1	1	1	1	1	1	1	1	1	1	1	1	1	1	0	0	1	1	1	1	0	1	1	1	2	1
Anadelphia_scyphofera__PANAND	Anadelphia scyphofera	Andropogoneae	shotgun	1	1	2	1	1	1	1	1	1	1	1	1	1	1	1	1	2	1	1	1	1	1	1	1	1	1	1	1	1	1	1	1	1	2	1	1	1	1	1	1	1	1	1	1	1	1
Andropogon_amethystinus__PANAND	Andropogon amethystinus	Andropogoneae	shotgun	1	0	1	1	1	1	1	1	1	1	1	1	1	1	1	2	1	1	1	1	1	1	1	1	1	1	1	1	1	1	1	1	1	2	1	1	1	1	1	1	1	1	1	1	1	1
Andropogon_chinensis__TW	Andropogon chinensis	Andropogoneae	shotgun	1	1	2	1	1	1	2	1	1	1	1	1	1	1	1	2	1	1	1	1	1	1	1	1	1	1	1	1	1	1	1	1	1	1	1	1	1	1	1	1	1	1	1	1	1	1
Andropogon_gayanus__TW	Andropogon gayanus	Andropogoneae	shotgun	1	1	2	1	1	1	1	1	1	1	1	1	1	1	1	1	1	1	1	1	1	1	1	1	1	1	1	1	1	1	1	1	1	2	1	1	1	1	1	1	1	1	1	1	1	1
Andropogon_gerardii__TW	Andropogon gerardi	Andropogoneae	shotgun	1	1	1	1	1	1	1	1	1	1	1	1	1	1	1	1	1	0	1	1	1	1	1	1	1	1	1	1	1	1	1	1	1	1	1	1	1	1	1	1	0	1	0	1	1	1
Anthephora_pubescens__SRA	Anthephora pubescens	Paniceae	shotgun	1	1	1	0	1	1	1	1	1	0	1	1	1	1	1	1	1	1	1	1	1	1	1	1	1	1	1	1	1	1	1	1	1	1	1	1	1	1	2	1	1	1	1	1	2	1
Arctagrostis_latifolia1803__MD	Arctagrostis latifolia	Poeae	shotgun	1	0	1	0	1	0	1	1	0	1	1	1	1	1	0	1	0	1	1	1	1	0	1	0	1	1	1	1	1	0	1	1	0	1	1	1	1	0	0	0	0	1	1	1	2	2
Aristida_congesta__SRA	Aristida congesta	Aristideae	shotgun	1	0	1	1	1	1	1	1	1	1	1	1	1	1	1	1	1	1	1	1	1	1	1	1	1	1	1	1	1	1	1	1	1	1	1	1	1	1	1	1	1	1	1	1	1	1
Aristida_pallens__TC	Aristida pallens	Aristideae	shotgun	1	0	1	0	1	1	1	1	1	1	1	1	1	1	1	1	1	1	1	1	0	1	1	1	1	1	1	1	1	1	1	1	1	1	1	1	1	1	1	1	1	1	1	1	1	1
Aristida_purpurea__SRA	Aristida purpurea	Aristideae	shotgun	1	0	1	1	1	1	1	1	1	1	1	1	1	1	1	1	1	1	1	1	1	1	1	1	1	1	1	1	1	1	1	1	1	1	1	1	1	1	1	1	0	1	1	1	1	1
Aristida_rufescens__GB	Aristida rufescens	Aristideae	shotgun	1	1	1	1	1	1	1	1	1	1	1	1	1	1	1	1	1	1	1	1	1	1	1	1	1	1	1	1	1	1	1	1	1	1	1	1	1	1	1	1	1	1	1	1	1	1
Arthraxon_antsirabensis__PANAND	Arthraxon antsirabensis	Andropogoneae	shotgun	1	0	1	1	2	1	1	1	1	1	1	1	1	1	1	1	1	1	1	1	1	1	1	1	1	1	1	1	1	1	1	1	1	1	1	1	1	1	1	1	1	1	1	1	1	1
Arthraxon_lancifolius__PANAND	Arthraxon lancifolius	Andropogoneae	shotgun	1	0	1	1	1	1	1	1	1	1	1	1	1	1	1	1	1	1	1	1	1	1	1	1	1	1	1	1	1	1	1	1	1	2	1	1	1	1	1	1	1	1	1	1	1	1
Arthraxon_meeboldii__PANAND	Arthraxon meeboldii	Andropogoneae	shotgun	1	0	1	1	1	1	1	1	1	1	1	1	1	1	1	1	1	1	1	1	1	1	1	1	1	1	1	1	1	1	1	1	1	2	1	1	1	1	1	0	1	1	1	1	1	1
Arthraxon_microphyllus__PANAND	Arthraxon microphyllus	Andropogoneae	shotgun	1	1	1	1	1	1	1	1	1	1	1	1	1	1	1	1	1	1	1	1	1	1	1	1	1	1	1	1	1	1	1	1	1	1	1	1	1	1	1	1	1	1	1	1	1	1
Arundinaria_humbertii__GB	Oldeania humbertii	Arundinarieae	shotgun	1	1	1	0	1	0	1	2	0	1	1	2	1	1	1	1	1	1	1	1	2	2	2	1	1	1	1	1	0	2	2	1	2	1	1	2	1	0	1	2	1	1	1	2	2	2
Arundinaria_tecta203__MD	Arundinaria tecta	Arundinarieae	shotgun	1	1	1	1	1	1	1	2	1	2	2	2	1	2	1	0	1	1	1	1	1	2	2	1	1	1	0	1	1	3	1	1	2	0	1	2	2	1	0	1	1	1	1	2	1	2
Astrebla_pectinata__TC	Astrebla pectinata	Cynodonteae	shotgun	1	0	2	1	1	1	1	1	1	1	1	1	1	1	1	1	1	1	1	1	1	1	1	1	1	1	1	1	1	1	1	1	1	1	1	1	1	1	1	1	1	1	1	1	1	1
Avena_damascena__SRA	Avena barbata	Poeae	shotgun	1	0	1	1	1	1	1	1	1	1	1	1	1	1	1	1	1	1	1	1	1	1	1	1	1	1	1	1	1	1	1	1	1	1	1	1	1	1	1	1	1	1	1	1	1	1
Axonopus_fissifolius__MD	Axonopus fissifolius	Paspaleae	shotgun	1	1	1	1	1	1	1	1	1	1	1	1	1	1	1	1	1	1	1	1	1	1	1	1	1	1	1	1	1	1	1	1	1	1	1	1	1	1	1	1	1	1	1	1	1	1
Axonopus_ramosus__GB	Axonopus ramosus	Paspaleae	shotgun	1	0	1	0	1	1	1	1	1	1	1	1	1	1	1	1	1	1	1	1	1	1	1	1	1	1	1	1	1	1	1	1	1	1	1	1	0	0	1	1	0	1	1	1	1	1
Baptorachis_foliacea__GB	Baptorhachis foliacea	Paspaleae	shotgun	1	1	1	1	2	1	1	1	1	1	1	1	1	1	1	1	1	1	1	1	1	1	1	1	1	1	1	1	1	1	1	1	1	1	1	1	1	1	1	1	1	1	2	1	1	1
Bothriochloa_alta__MD	Bothriochloa alta	Andropogoneae	shotgun	1	1	2	1	1	1	1	1	1	1	0	1	1	0	1	1	0	1	1	1	1	1	1	1	1	0	0	1	1	1	1	1	0	1	1	1	0	1	1	1	1	1	1	1	1	1
Bothriochloa_decipiens__PANAND	Bothriochloa decipiens	Andropogoneae	shotgun	1	1	1	1	2	1	1	1	1	1	1	1	1	1	1	1	1	1	1	1	1	1	1	0	1	1	1	1	1	1	1	1	1	1	1	1	1	1	1	0	1	1	1	1	1	1
Brachiaria_fragrans__GB	Brachiaria fragrans	Paniceae	shotgun	1	1	1	1	1	1	1	1	1	1	1	1	1	1	1	1	1	1	1	1	1	1	1	1	1	1	1	1	1	1	1	1	1	2	1	1	1	1	1	1	1	1	1	1	1	1
Brachiaria_glomerata1216__MD	Brachiaria glomerata	Paniceae	shotgun	1	1	0	0	1	1	0	0	1	1	1	0	0	0	1	1	1	1	1	1	1	2	1	0	1	0	0	0	1	0	0	1	1	1	0	0	0	0	1	1	0	1	0	1	1	0
Brachiaria_leandriana__GB	Brachiaria leandriana	Paniceae	shotgun	1	1	1	1	1	1	1	1	1	1	1	1	1	1	1	1	1	1	1	2	1	1	1	2	1	1	2	1	1	1	1	1	1	1	1	1	1	1	1	1	1	1	1	2	2	1
Brachyelytrum_aristosum__SF	Brachyelytrum aristosum	Brachyelytreae	shotgun	1	1	1	1	1	1	1	1	1	1	1	1	1	1	1	1	1	1	1	1	1	1	1	1	1	1	1	1	1	1	1	1	1	1	1	1	1	2	1	1	1	1	1	1	1	1
Buergersiochloa_bambusoidea409__MD	Buergersiochloa bambusoides	Olyreae	shotgun	1	1	1	1	1	2	1	1	1	1	1	1	1	1	1	1	1	1	1	1	1	1	1	1	1	1	1	1	1	1	1	1	2	1	1	1	1	1	1	1	1	1	1	1	1	2
Calamagrostis_epigeios__SRA	Calamagrostis epigejos	Poeae	shotgun	0	0	0	0	0	1	0	1	1	1	1	1	0	1	1	1	1	0	1	1	1	1	0	1	1	1	0	0	1	1	1	1	1	1	0	1	1	1	1	1	1	1	1	0	0	1
Calamagrostis_porteri1702__MD	Calamagrostis insperata	Poeae	shotgun	1	0	1	0	1	0	0	1	0	1	1	1	1	0	0	1	1	1	1	0	1	1	1	1	1	0	0	1	0	0	0	0	1	0	0	1	1	1	0	1	0	1	1	1	1	1
Calamovilfa_longifolia__TW	Sporobolus rigidus var. rigidus	Zoysieae	shotgun	1	1	1	1	1	1	0	1	1	1	1	1	1	1	1	1	2	1	1	1	1	1	1	1	1	1	0	1	1	1	1	1	1	1	1	1	1	1	1	1	1	1	1	1	1	1
Capillipedium_kwashotense__PANAND	Capillipedium kwashotense	Andropogoneae	shotgun	1	1	1	1	2	1	1	1	1	1	1	1	1	1	1	1	1	1	1	1	1	1	1	1	1	1	1	1	1	1	1	1	1	1	1	1	1	1	1	1	1	1	1	1	1	1
Capillipedium_venustum__MD	Hemisorghum venustum	Andropogoneae	shotgun	1	0	1	1	1	0	1	1	1	0	1	1	1	0	1	1	1	1	1	1	1	1	1	1	1	1	1	1	1	0	1	1	1	1	1	0	1	1	1	2	1	1	1	1	1	1
Cenchrus_brownii__TW	Cenchrus brownii	Paniceae	shotgun	0	1	1	0	1	1	1	1	1	0	1	1	1	0	1	1	1	1	1	1	1	1	2	1	1	1	1	1	1	1	1	1	1	1	1	0	1	0	1	1	1	1	1	1	0	0
Cenchrus_pedicellatus__SRA	Cenchrus pedicellatus	Paniceae	shotgun	1	1	1	1	1	1	1	1	1	1	2	1	1	1	1	1	1	1	1	1	1	1	4	1	1	1	1	1	1	1	1	1	1	1	1	1	1	1	1	1	1	1	1	1	1	1
Cenchrus_pilosus__JB	Cenchrus pilosus	Paniceae	shotgun	1	1	2	1	1	1	1	1	1	1	2	1	1	2	1	1	1	1	1	1	1	1	3	1	1	1	1	1	1	1	1	1	1	1	1	1	1	1	1	1	1	1	1	1	1	1
Cenchrus_setigerus__JB	Cenchrus setiger	Paniceae	shotgun	1	1	1	1	1	1	1	1	1	1	2	1	1	1	1	1	1	1	1	1	1	1	3	1	1	1	1	1	1	1	1	1	1	1	1	1	1	1	1	1	1	1	1	1	1	1
Cenchrus_sieberianus__SRA	Cenchrus sieberianus	Paniceae	shotgun	1	1	2	0	1	1	1	1	1	1	2	1	2	1	1	1	1	1	1	1	1	1	2	1	1	1	1	1	1	1	1	1	1	1	1	1	1	1	1	1	2	1	1	1	1	1
Cenchrus_sp820__MD	Cenchrus sp.	Paniceae	shotgun	1	0	3	0	1	1	0	0	1	1	0	1	1	1	1	0	1	1	1	1	1	0	1	0	1	0	0	1	1	1	0	1	1	1	0	0	1	0	1	1	0	0	1	1	1	1
Chaetium_bromoides523__MD	Chaetium bromoides	Paniceae	shotgun	1	1	1	1	1	1	1	1	1	1	1	1	1	1	1	1	1	1	1	1	1	1	1	1	1	1	1	1	1	1	1	1	1	1	1	1	1	1	1	2	1	1	1	1	2	1
Chandrasekharania_keralensis__GB	Chandrasekharania keralensis	Jansenelleae	shotgun	1	1	1	1	1	1	1	1	1	1	1	1	1	1	1	1	1	1	1	1	1	1	1	1	1	1	1	1	1	1	1	1	1	1	1	1	1	1	1	1	1	1	1	1	1	1
Chasechloa_egregia__GB	Chasechloa egregia	Paniceae	shotgun	1	1	1	1	1	1	1	1	1	1	1	1	1	0	1	1	1	2	1	1	1	1	1	1	1	1	1	1	1	1	1	1	1	1	1	1	1	1	1	1	0	1	1	1	2	1
Chasechloa_madagascariensis__GB	Chasechloa madagascariensis	Paniceae	shotgun	1	0	1	1	1	1	1	1	1	1	1	1	1	1	1	1	1	2	1	1	1	1	1	1	1	0	1	1	1	1	1	1	1	1	0	1	1	1	1	1	1	1	1	1	2	1
Chasmanthium_laxum__SRA	Chasmanthium laxum	Chasmanthieae	shotgun	1	1	1	1	1	1	1	1	1	1	1	1	1	1	1	1	1	1	1	1	1	1	1	1	1	1	1	1	1	1	1	1	1	1	1	1	1	1	1	1	1	1	1	1	1	1
Chasmanthium_sessiliflorum__MD	Chasmanthium laxum	Chasmanthieae	shotgun	2	1	1	0	1	1	1	1	0	1	1	1	1	1	1	1	0	1	1	1	1	1	1	1	1	0	0	1	1	1	1	1	1	1	1	1	1	1	1	1	1	1	1	1	1	1
Chimonocalamus_sp710__MD	Chimonocalamus sp.	Arundinarieae	shotgun	1	1	1	1	0	1	1	2	1	1	2	0	1	2	1	0	1	1	0	2	2	1	2	0	1	1	0	1	1	2	1	0	1	2	1	0	0	0	0	1	0	1	0	2	2	0
Chloris_barbata815__MD	Chloris barbata	Cynodonteae	shotgun	1	1	1	1	1	1	0	1	1	1	1	1	1	1	1	1	1	1	1	1	1	1	1	1	1	1	1	1	1	1	1	1	1	1	1	1	1	1	1	1	1	1	1	1	1	1
Chrysopogon_aucheri__PANAND	Chrysopogon aucheri	Andropogoneae	shotgun	1	1	1	1	1	1	1	1	1	1	1	1	1	1	1	1	1	1	1	1	1	1	1	1	1	1	1	1	1	1	1	1	1	1	1	1	1	1	1	1	1	1	1	1	1	1
Clausospicula_extensa__PANAND	Clausospicula extensa	Andropogoneae	shotgun	1	1	1	1	1	1	1	1	1	1	1	1	1	1	1	1	1	1	1	1	1	1	1	1	1	1	1	1	1	1	1	1	1	1	1	1	1	1	1	1	1	1	1	1	1	1
Cleistachne_sorghoides__PANAND	Cleistachne sorghoides	Andropogoneae	shotgun	1	1	1	1	2	1	1	1	1	1	1	1	1	1	1	1	1	1	1	1	1	1	1	1	1	1	1	1	1	1	1	1	1	1	1	1	1	1	1	1	1	1	1	1	1	1
Cleistogenes_squarrosa1210__MD	Cleistogenes squarrosa	Cynodonteae	shotgun	1	0	1	1	1	1	1	1	1	1	1	1	1	1	1	1	1	1	1	1	1	1	1	1	1	0	2	1	1	1	1	1	1	1	1	1	1	1	1	1	0	1	0	1	1	1
Cortaderia_selloana416__MD	Cortaderia selloana	Danthonieae	shotgun	1	0	1	0	0	1	1	1	0	1	0	1	0	0	1	1	1	1	1	1	1	1	1	1	1	1	1	1	1	1	0	1	1	0	0	1	0	0	0	1	0	1	0	1	1	0
Cottea_pappophoroides__TC	Cottea pappophoroides	Eragrostideae	shotgun	1	0	1	1	1	1	1	1	1	1	1	1	1	1	1	1	1	1	1	1	1	1	1	1	1	0	1	1	1	1	1	1	1	1	1	1	1	1	1	1	1	1	1	1	1	1
Cymbopogon_bhutanicus__PANAND	Cymbopogon bhutanicus	Andropogoneae	shotgun	1	1	1	1	2	1	1	1	1	1	1	1	1	1	1	1	1	1	1	1	1	1	1	1	1	1	1	1	1	1	1	1	1	2	1	1	1	1	1	1	1	1	1	1	1	1
Dactyloctenium_aegyptium806__MD	Dactyloctenium aegyptium	Cynodonteae	shotgun	1	1	1	0	0	1	1	1	0	0	0	1	0	1	1	1	0	1	1	1	1	1	1	1	1	0	0	1	0	1	0	1	1	1	0	0	1	0	1	1	0	1	0	1	1	1
Danthonia_spicata1705__MD	Danthonia spicata	Danthonieae	shotgun	1	1	1	1	1	1	1	1	1	1	1	1	1	1	1	1	1	1	1	1	1	1	1	1	1	1	1	1	1	1	1	1	1	1	1	1	1	1	1	1	1	1	1	1	1	1
Danthoniopsis_dinteri__SRA	Danthoniopsis dinteri	Tristachyideae	shotgun	1	1	1	0	1	1	1	1	1	1	1	1	1	0	1	1	1	1	1	1	1	1	1	1	1	1	1	1	1	1	1	1	1	1	1	1	1	1	0	1	0	1	1	1	1	1
Danthoniopsis_stocksii__GB	Danthoniopsis stocksii	Tristachyideae	shotgun	1	1	1	1	1	1	1	1	1	1	1	1	1	1	1	1	1	1	1	1	1	1	1	1	1	1	1	1	1	1	1	1	1	1	1	1	1	1	1	1	1	1	1	1	1	1
Dasypyrum_hordeaceum1706__MD	Dasypyrum hordeaceum	Triticeae	shotgun	1	0	1	1	0	1	0	0	1	1	1	1	0	0	2	1	0	1	1	1	1	0	0	0	0	0	1	1	1	1	0	1	0	1	1	1	0	1	0	0	1	1	0	1	0	1
Decaryella_madagascariensis__GB	Decaryella madagascariensis	Cynodonteae	shotgun	1	1	1	1	1	1	1	1	1	1	1	1	1	1	1	1	1	1	1	1	1	1	1	1	1	1	1	1	1	1	1	1	1	1	1	1	1	1	1	1	1	1	1	1	1	1
Deschampsia_antarctica__SRA	Deschampsia antarctica	Poeae	shotgun	1	0	1	1	1	1	1	1	1	1	1	1	1	1	1	1	1	1	1	1	1	1	0	1	1	1	1	1	1	1	1	1	1	1	1	1	1	1	1	1	1	1	1	1	2	2
Deschampsia_flexuosa1707__MD	Avenella flexuosa	Poeae	shotgun	1	0	1	0	0	1	1	1	1	0	1	1	1	0	1	0	1	0	1	1	0	1	1	0	1	0	0	1	1	1	0	1	1	0	1	0	1	1	1	0	0	1	0	0	2	1
Desmazeria_sicula1612__MD	Desmazeria sicula	Poeae	shotgun	1	0	1	1	1	1	1	1	0	1	1	1	1	1	1	1	1	1	1	1	1	1	1	1	1	0	1	1	1	1	1	1	1	1	1	1	1	1	1	1	1	1	1	1	2	1
Diandrochloa_namaquensis__TC	Eragrostis japonica	Eragrostideae	shotgun	1	1	2	1	0	1	0	1	1	1	1	1	1	1	1	1	1	1	1	1	1	1	1	1	1	1	1	1	1	1	1	1	1	1	1	1	1	0	1	1	0	1	1	2	2	1
Diandrolyra_sp410__MD	Diandrolyra sp.	Olyreae	shotgun	1	1	1	0	1	1	0	1	0	1	1	0	1	0	1	1	0	1	0	1	1	1	1	1	0	1	1	1	0	0	0	1	1	1	0	1	1	1	1	2	0	1	0	1	1	1
Dichanthium_aristatum__JB	Dichanthium aristatum	Andropogoneae	shotgun	1	1	1	1	1	1	1	1	1	1	1	1	1	1	1	1	1	1	1	1	1	1	1	1	1	1	1	1	1	1	1	1	1	1	1	1	1	1	1	1	1	1	1	1	1	1
Dichanthium_foveolatum__PANAND	Dichanthium foveolatum	Andropogoneae	shotgun	1	1	1	1	1	1	1	1	1	1	1	1	1	1	1	1	1	1	1	1	1	1	1	1	1	1	1	1	1	1	1	1	1	2	1	1	1	1	1	1	1	1	1	1	1	1
Diectomis_fastigiata__PANAND	Diectomis fastigiata	Andropogoneae	shotgun	1	1	1	1	1	1	1	1	1	1	1	1	0	1	1	1	2	1	1	1	1	1	1	1	1	1	1	1	1	1	1	1	1	2	1	1	1	1	1	1	1	1	1	1	1	1
Digitaria_californica__SRA	Digitaria californica	Paniceae	shotgun	2	1	1	1	2	1	1	1	1	1	1	1	1	1	1	1	1	1	1	1	1	2	1	1	1	1	1	1	1	1	1	1	1	1	1	1	1	1	1	1	2	1	2	1	2	1
Digitaria_cuyabensis__SRA	Digitaria cuyabensis	Paniceae	shotgun	1	1	1	1	2	1	1	1	1	1	1	1	1	1	1	1	1	1	1	1	1	1	1	1	1	1	1	1	1	1	1	1	1	1	1	1	1	1	1	1	1	1	2	1	2	1
Digitaria_glauca__GB	Digitaria glauca	Paniceae	shotgun	1	1	1	1	2	1	1	1	1	1	1	1	1	0	1	1	1	1	1	1	1	1	1	1	1	1	1	1	1	1	1	1	1	1	1	1	1	1	1	1	1	1	1	1	1	1
Diheteropogon_filifolius__PANAND	Diheteropogon filifolius	Andropogoneae	shotgun	1	1	2	1	1	1	1	1	1	1	1	1	1	1	1	1	1	1	1	1	1	1	1	1	1	1	1	1	1	1	1	1	1	1	1	1	1	1	1	1	1	1	1	1	1	1
Dimeria_aristata__PANAND	Dimeria aristata	Andropogoneae	shotgun	1	1	1	1	1	1	1	1	1	1	1	1	1	1	1	1	1	1	1	1	1	1	1	1	1	1	1	1	1	1	1	1	1	1	1	1	1	1	1	1	1	1	1	1	1	1
Dinebra_retroflexa__TC	Dinebra retroflexa var. retroflexa	Cynodonteae	shotgun	1	1	1	1	1	1	1	1	1	1	1	1	1	1	1	1	1	1	1	1	1	1	1	1	1	1	1	1	1	1	1	1	1	1	1	1	1	1	1	1	1	1	1	1	1	1
Distichlis_bajaensis__TC	Distichlis bajaensis	Cynodonteae	shotgun	1	1	1	1	1	1	1	1	1	1	1	1	1	1	1	1	1	1	1	2	1	1	1	1	1	1	1	1	1	1	1	1	1	1	1	1	1	1	1	1	1	1	1	1	1	2
Drepanostachyum_falcatum705__MD	Drepanostachyum falcatum	Arundinarieae	shotgun	1	1	1	1	1	2	1	2	1	1	1	1	2	2	1	1	2	1	1	3	2	2	2	1	1	2	2	1	1	3	1	1	2	2	1	1	2	1	1	2	2	1	1	2	2	1
Echinochloa_esculenta__SRA	Echinochloa crus-galli subsp. utilis	Paniceae	shotgun	2	3	4	1	1	3	1	2	2	3	3	3	2	2	2	3	2	1	2	5	2	2	5	2	1	1	2	2	2	2	5	3	3	3	2	2	1	1	1	1	1	2	1	3	6	1
Echinochloa_frumentacea__SRA	Echinochloa frumentacea	Paniceae	shotgun	1	2	1	1	1	3	1	1	3	2	2	1	2	1	1	2	1	1	1	4	1	1	1	3	1	3	1	1	2	1	5	2	1	3	1	1	1	1	1	2	1	3	2	1	6	2
Echinochloa_muricata__JB	Echinochloa muricata	Paniceae	shotgun	2	3	2	2	1	2	1	2	1	1	2	2	2	4	1	3	1	2	1	5	2	2	4	2	1	2	2	1	1	1	4	2	2	4	1	1	1	2	2	1	2	2	2	2	4	3
Echinochloa_pyramidalis__JB	Echinochloa pyramidalis	Paniceae	shotgun	1	1	1	1	1	1	2	1	1	1	1	1	2	3	1	1	1	1	1	2	1	1	1	3	2	1	1	1	1	1	2	1	2	1	1	1	1	1	1	1	1	1	1	1	1	1
Echinochloa_stagnina__GB	Echinochloa stagnina	Paniceae	shotgun	2	2	4	2	3	2	1	2	3	1	2	2	1	1	2	3	1	3	2	6	1	1	1	2	1	2	1	1	1	1	5	2	2	3	1	2	2	2	1	1	1	1	2	1	4	1
Elionurus_elegans__PANAND	Elionurus elegans	Andropogoneae	shotgun	1	0	1	1	1	1	1	1	1	1	1	1	1	1	1	1	1	1	1	1	1	1	1	1	1	1	1	1	1	1	1	1	1	2	1	1	1	1	1	1	1	1	1	1	1	1
Elymandra_archaelymandra__PANAND	Elymandra archaelymandra	Andropogoneae	shotgun	1	1	2	1	1	1	1	1	1	1	1	1	1	1	1	1	1	1	1	1	1	1	1	1	1	1	1	1	1	1	1	1	1	1	1	1	1	1	1	1	1	1	1	1	1	1
Eragrostis_ambohibengensis__GB	Eragrostis ambohibengensis	Eragrostideae	shotgun	1	1	1	0	1	1	0	1	1	1	0	1	0	1	1	1	1	1	1	2	1	1	1	1	1	1	0	1	0	1	1	1	1	1	1	1	1	1	0	1	1	1	0	2	2	1
Eragrostis_bemarivensis__GB	Eragrostis bemarivensis	Eragrostideae	shotgun	1	1	1	1	2	1	1	1	1	1	1	1	1	1	1	1	1	1	1	1	1	1	1	1	1	1	1	1	1	1	1	1	1	1	1	1	1	1	1	1	1	1	1	1	1	1
Eragrostis_minor414__MD	Eragrostis minor	Eragrostideae	shotgun	1	1	1	1	1	1	1	1	1	1	1	1	1	1	1	1	1	2	1	1	1	1	1	1	1	1	1	0	1	1	1	1	1	2	1	1	1	1	1	1	1	1	1	1	1	1
Eragrostis_spectabilis__TW	Eragrostis spectabilis	Eragrostideae	shotgun	1	1	1	1	1	1	1	1	1	1	1	1	1	1	1	1	1	1	1	1	1	1	1	1	1	1	1	1	1	2	1	1	1	1	1	1	1	1	1	1	1	1	1	1	1	0
Eragrostis_unioloides__TW	Eragrostis unioloides	Eragrostideae	shotgun	1	3	1	1	1	1	1	1	1	1	1	1	1	1	1	1	1	1	1	0	2	3	1	1	2	1	2	1	1	2	1	1	1	3	1	1	1	1	1	1	2	1	1	1	2	1
Eremochloa_attenuata__PANAND	Eremochloa attenuata	Andropogoneae	shotgun	1	1	1	1	1	1	1	1	1	1	1	1	1	1	1	1	1	1	1	1	1	1	1	1	1	1	1	1	1	1	1	1	1	1	1	1	1	1	1	1	1	1	1	1	1	1
Eremochloa_ciliaris__PANAND	Eremochloa ciliaris	Andropogoneae	shotgun	1	1	1	1	1	1	1	1	1	1	1	1	1	1	1	1	1	1	1	1	1	1	1	1	1	1	1	1	0	1	1	1	1	1	1	1	1	1	1	1	1	1	1	1	1	1
Eremochloa_eriopoda__PANAND	Eremochloa eriopoda	Andropogoneae	shotgun	1	1	1	1	1	1	1	1	1	1	1	1	1	1	1	1	1	1	1	1	1	1	1	1	1	1	1	1	1	1	1	1	1	1	1	1	1	1	1	1	1	1	1	1	1	1
Eremochloa_lanceolata__PANAND	Eremochloa lanceolata	Andropogoneae	shotgun	1	1	1	1	1	1	1	1	1	1	1	1	1	1	1	1	1	1	1	1	1	1	1	1	1	1	1	1	1	1	1	1	1	1	1	1	1	1	1	0	1	1	1	1	1	1
Eriachne_aristidea__SRA	Eriachne aristidea	Eriachneae	shotgun	1	0	1	1	1	1	0	1	1	1	0	1	0	0	1	1	1	1	1	1	1	1	1	1	1	1	0	1	1	1	1	1	1	0	0	1	1	0	1	1	1	1	1	1	1	1
Eriachne_pallescens__TC	Eriachne pallescens	Eriachneae	shotgun	1	1	1	1	1	1	1	1	0	1	1	1	0	1	1	1	1	1	1	1	1	1	1	1	1	2	1	1	1	1	1	1	1	1	1	1	1	1	1	1	1	1	1	1	1	1
Eriachne_stipacea206__MD	Eriachne stipacea	Eriachneae	shotgun	1	0	1	1	1	1	1	1	1	0	1	1	0	1	1	1	1	1	1	1	1	0	1	1	1	0	0	1	1	1	1	1	1	1	1	1	1	1	0	1	1	1	0	1	1	1
Eriochloa_meyeriana__JB	Eriochloa meyeriana	Paniceae	shotgun	1	1	1	1	1	1	1	1	1	1	1	1	1	1	1	1	1	1	1	1	1	1	1	1	1	1	1	1	1	1	1	1	1	1	1	1	1	1	1	1	1	1	1	1	2	1
Eriochrysis_cayennensis__PANAND	Eriochrysis cayennensis	Andropogoneae	shotgun	1	1	2	1	1	1	1	1	1	1	1	1	1	1	1	1	1	1	1	1	1	1	1	1	1	1	1	1	1	1	1	1	1	2	1	1	1	1	1	0	1	1	1	1	1	1
Euclasta_condylotaicha__PANAND	Euclasta condylotricha	Andropogoneae	shotgun	1	0	1	1	1	1	1	1	1	1	1	1	1	1	1	1	1	1	1	1	1	1	1	1	1	1	1	1	1	1	1	1	1	1	1	1	1	1	1	1	1	1	1	1	1	1
Eulalia_monostachya__PANAND	Eulalia monostachya	Andropogoneae	shotgun	1	1	1	1	1	1	1	1	1	1	1	1	1	1	1	1	1	1	1	1	1	1	1	1	1	1	1	1	1	1	1	1	1	1	1	1	1	1	1	1	1	1	1	1	1	1
Eulaliopsis_binata__PANAND	Eulaliopsis binata	Andropogoneae	shotgun	1	1	1	1	1	1	1	1	1	1	1	1	1	1	1	1	1	1	1	1	1	1	1	1	1	1	1	1	1	1	1	1	1	1	1	1	1	1	1	1	1	1	1	1	1	1
Eustachys_glauca707__MD	Eustachys glauca	Cynodonteae	shotgun	1	0	1	1	1	1	1	1	1	1	1	1	0	0	1	1	1	1	1	1	1	1	2	1	1	1	0	1	1	1	1	1	1	1	1	1	1	1	1	1	0	1	1	1	1	0
Exotheca_abyssinica__PANAND	Exotheca abyssinica	Andropogoneae	shotgun	1	0	2	1	1	1	1	1	1	1	1	1	1	1	1	1	1	1	1	1	1	1	1	1	1	1	1	1	1	1	1	1	1	1	1	1	1	1	1	1	1	1	1	1	1	1
Fargesia_murielae__TW	Fargesia murielae	Arundinarieae	shotgun	1	1	1	2	1	1	1	2	1	1	1	2	2	2	1	0	1	1	1	2	1	2	1	1	1	1	2	1	1	3	2	1	1	2	1	2	2	1	1	2	2	1	1	2	2	2
Fargesia_nitida720__MD	Fargesia nitida	Arundinarieae	shotgun	1	1	1	1	0	2	1	2	1	1	1	2	1	0	1	1	1	1	1	2	2	2	3	1	1	1	0	1	0	2	0	1	1	2	1	0	1	1	0	2	1	1	1	2	1	1
Festuca_camusiana__GB	Festuca camusiana	Poeae	shotgun	1	0	1	1	1	1	0	1	0	1	0	1	1	1	1	1	1	1	1	1	1	1	1	1	1	1	0	1	1	1	1	1	1	1	1	1	1	1	1	1	1	1	1	1	2	2
Festuca_rubra__SRA	Festuca rubra	Poeae	shotgun	1	0	1	1	0	1	1	1	1	1	1	1	1	1	1	1	1	1	1	1	1	1	1	1	1	1	1	0	1	1	1	1	1	1	1	1	1	1	1	1	1	1	1	1	1	1
Garnotia_courtallensisGar22__PAC	Garnotia courtallensis	Arundinelleae	shotgun	1	0	1	1	1	1	1	1	1	1	1	1	1	1	1	1	1	1	1	1	1	1	1	1	1	1	1	1	1	1	1	1	1	1	1	1	1	1	1	1	1	1	1	1	1	1
Garnotia_gracilisGar07__PAC	Garnotia gracilis	Arundinelleae	shotgun	1	0	1	1	1	1	1	1	1	1	1	1	1	1	1	1	1	1	1	1	1	1	1	1	1	1	1	1	1	1	1	1	1	1	1	1	1	1	1	1	1	1	1	1	1	1
Garnotia_linearisGar04__PAC	Garnotia linearis	Arundinelleae	shotgun	1	0	1	1	1	1	1	1	1	1	1	1	1	1	1	1	1	1	1	1	1	1	1	1	1	1	1	1	1	1	1	1	1	2	1	1	1	1	1	1	1	1	1	1	1	1
Garnotia_polypogonoidesGar20__PAC	Garnotia emodi	Arundinelleae	shotgun	1	1	1	1	1	1	1	1	1	1	1	1	1	1	1	1	1	1	1	1	1	1	1	1	1	1	1	1	1	1	1	1	1	1	1	1	1	1	1	1	1	1	1	1	1	1
Garnotia_scopariaGar17__PAC	Garnotia scoparia	Arundinelleae	shotgun	1	1	1	1	1	1	1	1	1	1	1	1	1	1	1	1	1	1	1	1	1	2	1	1	1	1	1	1	1	1	1	1	1	1	1	1	1	1	1	1	1	1	1	1	1	1
Garnotia_tenellaGar21__PAC	Garnotia tenella	Arundinelleae	shotgun	1	0	1	1	1	1	1	1	1	1	1	1	1	1	1	1	1	1	1	1	1	1	1	1	1	1	1	1	1	1	1	1	1	1	1	1	1	1	1	1	1	1	1	1	1	1
Germainia_capitata__PANAND	Germainia capitata	Andropogoneae	shotgun	1	1	1	1	1	1	1	1	1	1	1	1	1	1	1	1	1	1	1	1	1	1	1	1	1	1	1	1	1	1	1	1	1	2	1	1	1	1	1	0	1	1	1	1	1	1
Glyceria_arkansana1715__MD	Glyceria arkansana	Meliceae	shotgun	1	0	1	1	0	1	1	1	1	1	1	1	1	1	1	1	1	1	1	1	1	1	1	1	1	2	1	1	1	1	1	1	1	1	1	1	1	2	1	1	1	1	1	1	1	1
Glyceria_septentrionalis1714__MD	Glyceria septentrionalis	Meliceae	shotgun	1	0	1	0	1	1	1	1	0	1	1	1	1	0	0	1	1	1	1	1	1	1	1	1	1	2	1	1	1	1	1	1	1	1	1	1	1	1	1	1	1	1	1	1	1	1
Gouinia_virgata1617__MD	Gouinia virgata	Cynodonteae	shotgun	1	0	1	1	1	1	1	1	1	1	1	1	1	1	1	1	1	1	1	1	1	1	1	1	1	1	2	1	1	1	1	1	1	1	1	1	1	1	1	1	1	1	1	1	1	1
Greslania_sp207__MD	Greslania sp.	Bambuseae	shotgun	1	0	1	1	1	2	2	2	1	1	1	2	1	1	1	1	1	1	1	1	1	1	1	1	2	1	2	1	1	2	1	1	1	2	2	1	2	1	1	1	2	1	1	1	1	1
Guadua_weberbaueri208__MD	Guadua weberbaueri	Bambuseae	shotgun	1	1	1	2	1	1	2	2	1	1	1	1	1	1	1	1	1	1	1	1	1	1	1	1	1	1	1	1	2	2	1	2	1	1	1	1	2	1	1	3	1	1	1	1	1	1
Guaduella_densiflora_9_DNA__HM	Guaduella densiflora	Guaduelleae	shotgun	1	1	1	1	1	1	1	1	1	1	1	1	1	1	1	1	1	1	1	1	1	1	1	0	1	1	0	1	1	1	1	1	1	1	1	1	1	0	1	0	1	1	0	1	1	1
Guaduella_macrostachys_12_DNA__HM	Guaduella macrostachys	Guaduelleae	shotgun	1	1	1	1	1	1	1	1	1	1	0	1	1	0	1	1	1	1	1	1	1	1	1	0	1	0	0	1	1	2	1	1	1	1	1	1	1	2	1	0	1	1	0	1	1	1
Guaduella_oblonga_16_DNA__HM	Guaduella oblonga	Guaduelleae	shotgun	1	1	1	1	1	1	1	1	1	1	1	1	1	1	1	1	1	1	1	1	1	1	1	1	1	1	1	1	1	2	1	1	1	1	1	1	1	2	1	1	1	1	1	1	1	1
Gymnopogon_brevifolius1619__MD	Gymnopogon brevifolius	Cynodonteae	shotgun	1	0	1	1	1	1	1	1	1	1	1	1	1	1	1	1	1	1	1	1	1	1	1	1	1	1	1	1	1	1	1	1	1	1	1	1	1	1	1	1	1	1	1	1	1	1
Hemarthria_altissima__PANAND	Hemarthria altissima	Andropogoneae	shotgun	1	1	1	1	1	1	1	1	1	1	1	1	1	1	1	1	1	1	1	1	1	1	1	1	1	1	1	1	1	1	1	1	1	1	1	1	1	1	1	1	1	1	1	1	1	1
Heteropogon_contortus__PANAND	Heteropogon contortus	Andropogoneae	shotgun	1	1	1	1	1	1	1	1	1	1	1	1	1	1	1	1	1	1	1	1	1	1	1	1	1	1	1	1	1	1	1	1	1	2	1	1	1	1	1	1	1	1	1	1	1	1
Heteropogon_sp__PAC	Heteropogon sp.	Andropogoneae	shotgun	1	1	1	1	1	1	1	1	1	1	1	1	1	1	1	1	1	1	1	1	1	1	1	1	1	1	1	1	1	1	1	1	1	2	1	1	1	1	1	1	1	1	1	1	1	1
Heteropogon_triticeus__PAC	Heteropogon triticeus	Andropogoneae	shotgun	1	1	1	1	2	1	1	1	1	1	1	1	1	1	1	1	1	1	1	1	1	1	1	1	1	1	1	1	1	1	1	1	1	2	1	1	1	1	1	1	1	1	1	1	1	1
Hikelia_madagascariensis209__MD	Hickelia madagascariensis	Bambuseae	shotgun	1	1	1	1	1	2	2	2	1	1	1	2	1	1	1	1	1	1	1	2	1	1	1	1	2	2	2	1	1	1	1	1	2	1	1	1	1	2	1	1	1	1	1	2	1	1
Hilaria_rigida__TC	Hilaria rigida	Cynodonteae	shotgun	1	0	1	1	1	1	1	1	1	1	1	1	1	1	1	1	1	1	1	2	1	1	1	1	1	1	1	1	1	1	1	1	1	1	1	1	1	1	1	1	1	1	1	1	1	1
Hitchcockella_baronii__GB	Hitchcockella baronii	Bambuseae	shotgun	1	1	1	1	1	2	1	2	1	1	1	2	1	1	1	1	1	1	1	2	2	1	1	1	2	2	2	1	1	1	1	1	1	1	3	1	2	1	1	1	2	1	1	1	1	1
Homolepis_glutinosa132__MD	Homolepis glutinosa	Paspaleae	shotgun	1	1	1	1	1	1	0	1	1	1	1	1	1	1	1	1	1	1	1	1	1	1	0	1	1	1	0	1	1	0	1	1	1	1	1	1	1	1	1	1	1	1	0	1	1	0
Homolepis_isocalycia210__MD	Homolepis isocalycina	Paspaleae	shotgun	1	1	1	1	1	1	1	1	1	1	1	1	1	1	1	1	1	1	1	1	1	1	1	1	1	1	1	1	1	1	1	1	1	1	1	1	1	1	1	1	1	1	1	1	1	1
Homolepis_sp__GB	Homolepis sp.	Paspaleae	shotgun	1	1	1	1	1	1	1	1	1	1	0	1	1	1	1	1	1	1	1	1	1	1	1	1	1	1	1	1	1	1	1	1	1	1	1	1	1	1	1	1	1	1	1	1	1	1
Hubbardia_diandra728__MD	Hubbardia diandra	Isachneae	shotgun	1	1	1	1	1	1	1	1	1	1	1	1	0	0	1	1	1	1	1	1	1	1	1	0	1	1	0	1	1	0	1	1	1	1	1	1	1	1	1	1	0	1	0	1	1	1
Humbertochloa_bambusiuscula501__MD	Humbertochloa bambusiuscula	Phyllorachideae	shotgun	1	0	1	0	1	1	1	1	0	1	0	1	0	0	1	1	1	1	1	0	1	1	1	1	1	0	1	0	1	1	0	1	1	1	0	1	0	1	0	1	0	1	0	1	1	1
Hyparrhenia_bracteata__PANAND	Hyparrhenia bracteata	Andropogoneae	shotgun	1	0	2	1	1	1	1	1	1	1	1	1	1	0	1	1	1	1	1	1	1	1	1	1	1	1	1	1	1	1	1	1	1	1	1	1	1	1	1	1	1	1	1	1	1	1
Hyperthelia_dissoluta__PANAND	Hyperthelia dissoluta	Andropogoneae	shotgun	1	0	2	1	2	1	1	1	1	1	1	1	1	1	1	1	1	1	1	1	1	1	1	1	1	1	1	1	1	1	1	1	1	1	1	1	1	1	1	1	1	1	1	1	1	1
Isachne_distichophylla518__MD	Isachne distichophylla	Isachneae	shotgun	1	1	1	1	1	1	1	1	1	1	1	1	1	1	1	1	1	1	1	1	1	1	1	1	1	1	0	1	1	1	1	1	1	1	1	1	1	1	1	1	0	1	1	1	1	1
Ischaemum_afrum__MD	Ischaemum afrum	Andropogoneae	shotgun	1	1	1	1	1	1	1	1	1	0	1	1	1	0	3	1	1	1	1	1	1	2	1	1	1	1	1	1	1	1	1	1	1	2	1	1	1	1	1	1	1	1	0	1	1	1
Ischaemum_byrone__PANAND	Ischaemum byrone	Andropogoneae	shotgun	1	1	1	0	1	1	1	1	1	1	1	1	1	1	1	1	1	1	1	1	1	1	1	1	1	1	1	1	1	1	1	1	1	2	1	1	1	1	1	1	0	1	1	1	1	1
Iseilema_macratherum__MD	Iseilema macratherum	Andropogoneae	shotgun	1	1	1	0	1	1	0	1	0	0	1	0	1	0	1	1	0	1	1	1	1	1	1	1	1	0	0	1	1	1	1	1	1	1	1	0	1	1	1	1	0	1	1	1	1	1
Iseilema_vaginiflorum__PANAND	Iseilema vaginiflorum	Andropogoneae	shotgun	1	1	1	1	1	1	1	1	1	1	1	1	1	1	1	1	1	1	1	1	1	1	1	1	1	1	1	1	1	1	1	1	1	1	1	1	1	1	1	1	1	1	1	1	1	1
Jansenella_griffithiana__GB	Jansenella griffithiana	Jansenelleae	shotgun	1	1	1	1	1	1	1	1	1	1	1	1	1	1	1	1	1	1	1	1	1	1	1	1	1	1	1	1	1	1	1	1	1	1	1	1	1	1	1	1	1	1	1	1	1	1
Jansenella_neglecta__GB	Jansenella neglecta	Jansenelleae	shotgun	1	1	1	1	1	1	1	1	1	1	1	1	1	1	1	1	1	1	1	1	1	1	1	1	0	1	1	1	1	1	1	1	1	1	1	1	1	1	1	1	1	1	1	1	1	1
Kaokochloa_nigrirostris__TC	Kaokochloa nigrirostris	Eragrostideae	shotgun	1	0	1	1	1	1	1	1	1	1	1	1	1	1	1	1	1	1	1	1	1	1	1	1	1	1	1	1	1	1	1	1	1	1	1	1	1	1	1	1	1	1	1	1	1	2
Kerriochloa_siamensis__PANAND	Kerriochloa siamensis	Andropogoneae	shotgun	1	1	1	1	1	1	1	1	1	1	1	1	1	1	1	1	1	1	1	1	1	1	1	1	1	1	1	1	1	1	1	1	1	2	1	1	1	2	1	1	1	1	1	1	1	1
Lasiacis_nigra__GB	Lasiacis nigra	Paniceae	shotgun	1	1	1	1	1	1	1	1	1	1	0	1	1	0	1	2	1	1	1	1	1	1	1	0	1	1	1	1	1	1	1	1	1	1	1	1	1	1	1	1	1	1	1	1	1	1
Lasiorhachis_hildebrandtii__SRA	Lasiorhachis hildebrandtii	Andropogoneae	shotgun	1	1	2	1	1	1	1	1	1	1	1	1	1	1	1	1	1	1	1	1	1	3	1	1	1	1	1	1	1	1	0	1	1	2	1	1	1	1	1	1	1	1	1	1	1	1
Lasiorhachis_perrieri__GB	Lasiorhachis perrieri	Andropogoneae	shotgun	1	1	2	1	2	1	1	1	1	1	1	1	1	1	1	1	1	1	1	1	1	3	1	1	1	1	1	1	1	1	1	1	1	2	1	1	1	1	1	1	1	1	1	1	1	1
Lasiurus_scindicus__PANAND	Lasiurus scindicus	Andropogoneae	shotgun	1	1	1	1	1	1	1	1	1	1	1	1	1	1	1	1	1	1	1	1	1	1	1	1	1	1	1	1	1	1	1	1	1	2	1	1	1	1	1	1	1	1	1	1	1	1
Lecomtella_madagascariensis__GB	Lecomtella madagascariensis	Lecomtelleae	shotgun	1	1	1	1	1	1	1	1	1	1	1	1	1	1	1	1	1	1	1	1	1	1	1	1	1	1	1	1	1	1	1	1	1	1	1	1	1	1	1	1	1	1	1	1	1	1
Leersia_virginica__TW	Leersia virginica	Oryzeae	shotgun	1	1	1	1	1	1	1	1	1	1	1	1	1	1	1	1	1	1	1	1	1	1	1	1	1	1	1	1	1	2	1	1	1	1	1	1	1	1	1	1	1	1	1	1	1	1
Leptaspis_banksii__SRA	Leptaspis banksii	Phareae	shotgun	1	1	1	1	1	1	1	1	1	1	1	1	1	1	1	1	2	1	1	1	1	1	1	1	1	1	1	1	1	1	1	1	1	1	1	1	1	1	1	1	1	1	1	1	1	1
Leptochloa_virgata1227__MD	Leptochloa virgata	Cynodonteae	shotgun	1	1	1	0	1	1	1	1	1	1	1	1	1	0	1	1	1	1	0	1	1	1	1	1	1	1	1	0	1	1	0	1	1	0	0	1	1	1	0	1	0	1	1	1	1	1
Melica_nutans__SF	Melica nutans	Meliceae	shotgun	1	1	1	1	1	1	1	1	1	1	1	1	1	1	1	1	1	1	1	1	1	1	1	1	1	1	1	1	1	2	1	1	1	1	1	1	1	1	1	1	1	1	1	1	1	1
Melica_uniflora__SRA	Melica uniflora	Meliceae	shotgun	1	0	1	1	0	1	1	1	1	1	0	1	1	1	1	1	1	1	1	1	1	1	1	1	1	1	0	1	1	1	1	1	1	1	1	1	1	1	0	1	1	1	1	1	1	1
Melinis_ambigua__JB	Melinis ambigua	Paniceae	shotgun	1	1	1	1	1	1	1	1	1	1	1	1	1	1	1	1	1	1	1	1	1	1	1	1	1	1	1	1	1	1	1	1	1	1	1	1	1	1	1	1	1	1	1	1	2	1
Melinis_minutiflora__GB	Melinis minutiflora	Paniceae	shotgun	1	1	1	1	1	1	1	1	1	1	1	1	1	1	1	1	1	2	1	1	1	1	1	1	1	1	1	1	1	1	1	1	1	1	1	1	1	1	1	1	1	1	1	1	2	1
Merxmuellera_tsaratananensis__GB	Merxmuellera tsaratananensis	Danthonieae	shotgun	1	1	1	0	1	1	1	1	1	1	1	1	1	1	1	1	1	1	1	1	1	1	1	1	1	1	0	1	1	1	1	1	1	1	1	1	1	1	1	1	1	1	1	1	1	1
Micraira_spiciformis517__MD	Micraira spiciforma	Micraireae	shotgun	1	1	1	1	1	1	1	1	1	1	1	1	1	1	1	1	1	1	1	1	1	1	1	1	1	1	1	1	1	1	1	1	1	1	1	1	1	1	1	1	1	1	1	1	1	1
Microchloa_caffra__TC	Microchloa caffra	Cynodonteae	shotgun	1	0	1	1	1	1	1	1	1	1	1	1	1	1	1	1	1	1	1	1	1	1	1	1	1	1	1	1	1	1	1	1	1	1	1	1	1	1	1	1	1	1	1	1	1	1
Microstegium_fasciculatum__PANAND	Microstegium fasciculatum	Andropogoneae	shotgun	1	1	1	1	1	1	1	1	1	1	1	1	1	1	1	1	1	1	1	1	1	1	1	1	1	1	1	1	1	1	1	1	1	2	1	1	1	1	1	1	1	1	1	1	1	1
Microstegium_geniculatum__PANAND	Microstegium geniculatum	Andropogoneae	shotgun	1	1	1	1	1	1	1	1	1	1	1	1	1	1	1	1	1	1	1	1	1	1	1	1	1	1	1	1	1	1	1	1	1	2	1	1	1	1	1	1	1	1	1	1	1	1
Microstegium_nudum__PANAND	Microstegium nudum	Andropogoneae	shotgun	1	1	1	1	1	1	1	1	1	1	1	1	1	1	1	1	1	1	1	1	1	1	1	1	1	1	1	1	1	1	1	1	1	2	1	1	1	1	1	1	1	1	1	1	1	1
Miscanthus_nepalensis__PANAND	Miscanthus nepalensis	Andropogoneae	shotgun	1	1	1	1	1	1	1	1	1	1	1	1	1	1	1	2	1	1	1	1	1	1	1	1	1	1	1	1	1	1	1	1	1	1	1	1	1	1	2	0	1	1	2	1	1	1
Miscanthus_oligostachyus__TW	Miscanthus oligostachyus	Andropogoneae	shotgun	0	1	3	1	1	1	0	0	1	1	0	1	2	0	1	1	2	0	1	2	1	1	1	1	1	1	0	1	1	0	1	1	1	1	2	0	1	1	0	1	0	1	1	1	2	1
Mnesithea_formosa__PANAND	Mnesithea formosa	Andropogoneae	shotgun	1	1	1	1	1	1	1	1	1	1	1	1	1	1	1	1	1	1	1	1	1	1	1	1	1	1	1	1	1	1	1	1	1	1	1	1	1	1	1	1	1	1	1	1	1	1
Mnesithea_helferi__EK	Rottboellia helferi	Andropogoneae	shotgun	1	1	1	0	1	1	0	1	1	1	0	1	1	0	1	1	1	1	1	1	1	2	1	1	1	0	0	0	1	0	1	1	1	1	0	1	1	1	1	1	1	1	0	1	1	1
Molinia_caerulea1608__MD	Molinia caerulea	Molinieae	shotgun	1	1	1	1	1	1	1	1	1	1	1	1	1	1	1	1	1	1	1	1	1	1	1	1	1	1	1	1	1	1	1	1	1	1	1	1	1	1	1	1	1	1	1	1	1	1
Muhlenbergia_racemosa__TW	Muhlenbergia racemosa	Cynodonteae	shotgun	1	0	1	1	1	1	1	1	1	1	1	1	1	1	1	1	1	1	1	1	1	1	0	0	1	1	1	1	1	1	1	1	1	1	0	1	1	1	1	1	0	1	1	1	1	1
Nassella_hyalina808__MD	Nassella hyalina	Stipeae	shotgun	1	0	1	1	1	1	1	1	1	1	0	1	1	1	1	1	1	2	1	1	1	1	1	1	1	1	1	1	1	1	1	1	1	1	1	1	1	1	1	1	1	1	1	1	2	1
Nassella_leuchotricha__SF	Nassella leucotricha	Stipeae	shotgun	1	1	1	1	1	1	1	1	1	1	1	1	1	1	1	0	1	1	1	1	1	1	1	1	1	1	1	1	1	2	1	1	1	1	1	1	1	1	1	1	1	1	1	1	1	1
Nassella_pubiflora__SF	Nassella pubiflora	Stipeae	shotgun	1	1	1	1	1	1	1	1	1	1	1	1	1	1	1	1	1	1	1	1	1	1	1	1	1	1	1	1	1	2	1	1	1	1	1	1	1	1	1	1	1	1	1	1	1	1
Neololeba_atra65__MD	Neololeba atra	Bambuseae	shotgun	1	1	1	1	1	2	2	2	1	1	1	2	1	2	1	1	1	2	1	2	2	1	1	1	2	2	2	1	1	3	1	1	2	2	2	1	2	2	1	1	2	1	1	1	2	2
Ochthochloa_compressa1214__MD	Ochthochloa compressa	Cynodonteae	shotgun	1	1	1	1	0	1	0	1	0	1	1	1	1	0	1	1	1	1	1	1	1	1	1	0	1	1	1	1	0	1	1	1	1	1	0	1	1	1	1	1	1	1	1	1	1	1
Oldeania_alpina60__MD	Oldeania alpina	Arundinarieae	shotgun	1	1	1	1	1	2	1	2	1	1	2	2	2	2	1	1	1	1	1	3	2	2	1	1	1	1	2	1	1	3	2	1	2	2	1	2	1	1	1	2	2	1	1	2	2	2
Olmeca_reflexa402__MD	Olmeca reflexa	Bambuseae	shotgun	1	1	1	1	1	1	0	1	0	0	0	1	1	0	1	1	1	0	1	1	1	1	1	1	1	0	0	1	2	2	0	0	1	0	0	1	0	1	1	1	0	1	0	1	1	1
Oloptum_miliaceum__SF	Oloptum miliaceum	Stipeae	shotgun	1	0	1	1	1	1	1	1	1	1	1	1	1	1	1	1	1	1	1	1	1	1	1	1	1	1	1	1	1	2	1	1	1	1	1	1	1	1	1	1	1	1	1	1	1	1
Oropetium_aristatum1512__MD	Oropetium aristatum	Cynodonteae	shotgun	1	0	1	1	1	1	1	1	1	1	1	1	1	1	1	1	1	1	1	2	1	2	1	1	1	1	1	1	1	1	1	1	1	1	2	1	1	1	1	1	1	1	1	1	1	1
Orthoclada_laxa1819__MD	Orthoclada laxa	Zeugiteae	shotgun	1	1	1	1	1	1	1	0	0	1	1	1	0	1	1	1	1	1	1	1	1	1	1	1	1	1	0	1	0	1	1	1	1	1	1	1	0	1	0	1	0	1	1	1	1	1
Oryza_glaberrima__SRA	Oryza glaberrima	Oryzeae	shotgun	1	1	1	1	1	1	1	1	1	1	1	1	1	1	1	2	1	1	1	1	1	1	1	1	1	1	1	1	1	1	1	1	1	1	1	1	1	1	1	1	1	1	2	1	1	1
Oryza_longistaminata__SRA	Oryza longistaminata	Oryzeae	shotgun	1	1	1	1	1	1	1	1	1	1	1	1	1	1	1	2	1	1	1	1	1	1	2	1	2	1	1	1	1	1	1	1	1	1	1	1	1	1	1	1	1	1	2	1	1	1
Oryzopsis_asperifolia106__MD	Oryzopsis asperifolia	Stipeae	shotgun	1	0	1	1	0	1	1	1	1	1	1	1	0	1	1	1	1	1	1	1	1	1	1	1	1	1	0	1	1	1	1	1	1	1	0	1	1	1	1	1	0	1	1	1	1	1
Otachyrium_versicolor__MD	Otachyrium versicolor	Paspaleae	shotgun	1	1	1	0	1	1	0	1	1	1	1	1	1	0	1	1	1	1	1	1	1	1	1	0	1	1	0	1	1	1	1	1	1	1	1	1	0	0	1	1	1	1	1	1	1	0
Otatea_acuminata63__MD	Otatea acuminata	Bambuseae	shotgun	1	1	1	1	1	1	2	2	1	1	1	1	1	1	1	1	1	1	1	2	1	1	1	1	1	1	1	1	2	2	1	1	1	1	1	1	2	2	1	1	1	1	1	1	1	1
Panicum_capillare__SRA	Panicum capillare	Paniceae	shotgun	1	1	1	1	1	1	1	2	1	1	1	1	1	1	1	1	1	2	1	1	1	1	1	1	2	1	1	1	1	1	2	1	1	1	1	1	1	1	1	1	1	1	1	1	2	2
Panicum_coloratum__SRA	Panicum coloratum	Paniceae	shotgun	2	1	1	1	1	1	1	1	1	1	1	1	1	0	1	1	1	1	1	1	1	1	1	1	1	1	1	1	1	1	1	2	2	1	1	1	1	1	1	1	1	1	0	1	1	1
Panicum_humbertii__GB	Panicum humbertii	Paniceae	shotgun	1	0	1	1	1	1	1	1	1	1	1	1	1	1	1	1	1	1	1	1	1	1	1	1	1	1	1	1	1	1	1	1	1	1	1	1	1	1	1	1	0	1	1	1	1	1
Panicum_juniperinum__GB	Panicum lycopodioides	Paniceae	shotgun	1	1	1	1	1	1	1	1	1	1	2	1	1	1	1	1	1	1	1	1	1	1	1	1	1	1	1	1	1	1	1	1	1	1	1	1	1	1	1	1	1	1	1	1	1	1
Panicum_maximum__JB	Urochloa maxima	Paniceae	shotgun	1	1	1	1	1	1	1	1	1	1	1	1	1	1	1	1	1	1	1	1	1	1	1	1	1	1	1	1	1	1	1	1	1	1	1	1	1	1	1	1	1	1	1	1	2	1
Panicum_phragmitoides__TW	Panicum phragmitoides	Paniceae	shotgun	1	1	1	1	1	1	1	1	1	1	1	1	1	1	1	1	1	1	1	1	1	1	1	1	1	1	1	1	1	1	2	1	1	1	1	1	1	1	1	1	3	1	1	1	1	1
Panicum_pygmaeum__PAC	Panicum pygmaeum	Paniceae	shotgun	1	1	1	1	1	1	1	1	1	1	1	1	1	1	1	1	1	1	1	1	1	1	1	1	1	1	1	1	1	1	1	1	1	1	1	1	1	1	1	1	1	1	1	1	1	1
Panicum_repens__SRA	Panicum repens	Paniceae	shotgun	2	1	1	1	1	1	1	1	1	1	1	1	1	1	2	1	1	2	2	1	1	2	2	1	2	1	1	1	1	1	2	2	1	1	1	1	1	0	1	1	1	1	1	1	2	1
Pappophorum_mucronulatum__TW	Pappophorum mucronulatum	Cynodonteae	shotgun	1	1	1	1	1	1	1	1	1	1	1	1	1	1	1	1	1	1	1	1	1	1	1	1	1	1	1	1	1	1	1	1	1	1	1	1	1	1	1	1	1	1	1	1	1	1
Pappophorum_philippian1107__MD	Pappophorum philippianum	Cynodonteae	shotgun	1	1	1	0	0	1	1	1	0	0	1	1	1	1	0	0	1	0	1	1	1	1	1	1	1	1	0	0	0	0	0	1	1	1	0	0	1	0	0	1	0	1	0	1	1	0
Parahyparrhenia_siamensis__PANAND	Parahyparrhenia siamensis	Andropogoneae	shotgun	1	1	1	1	1	1	1	1	1	1	1	1	1	1	1	1	1	1	1	1	1	1	1	1	1	1	1	1	1	1	1	1	1	1	1	1	1	1	1	1	1	1	1	1	1	1
Paspalidium_geminatum__MD	Setaria geminata	Paniceae	shotgun	1	1	1	1	1	1	1	1	1	1	2	1	1	1	1	1	1	1	1	1	1	1	1	1	1	1	1	1	1	1	1	1	1	1	1	1	1	1	1	1	2	1	1	1	1	1
Paspalum_fimbriatum148__MD	Paspalum fimbriatum	Paspaleae	shotgun	1	1	1	1	1	1	1	1	1	1	0	1	1	0	1	1	1	1	1	1	1	1	1	1	1	1	1	1	1	1	1	1	1	1	1	1	1	1	1	1	1	1	1	1	1	1
Paspalum_minus1622__MD	Paspalum minus	Paspaleae	shotgun	1	1	1	1	1	1	1	1	1	1	1	1	1	1	1	1	1	1	1	1	1	1	1	1	1	1	1	1	1	1	1	1	1	1	1	1	1	1	1	1	1	1	1	1	1	1
Paspalum_nicorae1814__MD	Paspalum lepton	Paspaleae	shotgun	2	0	1	1	1	1	1	1	0	1	1	1	1	1	1	1	1	1	1	1	1	1	1	1	1	1	1	1	1	1	1	1	1	1	1	1	1	1	1	1	0	1	1	1	1	1
Paspalum_paniculatum__GB	Paspalum paniculatum	Paspaleae	shotgun	1	1	1	1	1	1	1	1	2	1	1	1	1	1	1	1	1	1	1	1	1	1	1	1	1	1	0	1	1	1	0	1	1	1	1	1	1	1	1	1	1	1	1	1	1	1
Paspalum_plicatulum1820__MD	Paspalum plicatulum	Paspaleae	shotgun	1	0	1	1	1	1	1	1	1	1	1	1	1	0	1	1	1	1	1	1	1	1	1	1	1	1	0	1	0	1	0	1	1	1	0	1	1	1	0	1	1	1	1	1	1	1
Paspalum_simplex__SRA	Paspalum simplex	Paspaleae	shotgun	1	1	1	1	1	1	1	1	1	1	1	1	1	0	1	1	1	1	1	1	1	1	1	1	1	0	1	1	1	0	1	1	1	1	1	1	1	1	1	1	0	1	1	1	1	1
Paspalum_vaginatum__SRA	Paspalum vaginatum	Paspaleae	shotgun	1	1	1	1	1	1	1	1	1	1	1	1	1	1	1	1	1	1	1	1	1	1	1	1	1	1	1	1	1	1	1	1	1	1	1	1	1	1	1	1	1	1	1	1	1	1
Pennisetum_flaccidum__TW	Cenchrus flaccidus	Paniceae	shotgun	1	1	1	1	1	1	1	1	1	2	3	1	1	1	1	1	1	1	1	1	2	1	1	0	1	1	1	1	1	1	1	1	1	1	1	1	1	1	0	1	1	1	1	1	1	1
Perotis_patens1606__MD	Perotis patens	Cynodonteae	shotgun	1	0	1	1	1	1	1	1	1	1	1	1	1	1	1	1	1	1	1	1	1	1	1	1	1	1	2	1	1	1	1	1	1	1	1	1	1	1	1	1	1	1	1	1	1	1
Phacelurus_franksiae__PANAND	Phacelurus franksiae	Andropogoneae	shotgun	1	1	1	1	1	1	1	1	1	1	1	1	1	1	1	1	1	1	1	1	1	1	1	1	1	1	1	1	1	1	1	1	1	1	1	1	1	1	1	0	1	1	1	1	1	1
Phalaris_coerulescens1730__MD	Phalaris coerulescens	Poeae	shotgun	1	0	1	1	1	1	1	1	1	1	1	1	0	0	1	0	1	1	1	1	1	1	1	0	1	1	1	1	1	1	1	1	1	1	1	1	0	1	1	1	1	1	0	1	1	2
Phleum_alpinum123__MD	Phleum alpinum	Poeae	shotgun	1	0	1	1	1	1	1	1	1	1	1	1	1	1	1	1	1	1	1	1	1	1	1	1	1	1	0	1	1	1	1	1	1	1	1	1	0	1	1	1	1	1	0	1	2	2
Phleum_pratense__SRA	Phleum pratense	Poeae	shotgun	1	0	1	1	1	1	1	1	0	1	1	1	1	1	1	1	1	1	1	1	1	1	1	1	1	1	1	1	1	1	1	1	1	1	1	1	1	1	1	1	1	1	1	1	2	2
Phyllostachys_aurea732__MD	Phyllostachys aurea	Arundinarieae	shotgun	1	1	1	2	1	2	1	2	1	2	2	2	2	2	1	1	1	2	1	3	2	2	3	1	1	1	1	1	1	3	1	1	2	2	1	1	2	1	1	2	2	1	1	2	2	2
Piptochaetium_napostaense__SF	Nassella tenuis	Stipeae	shotgun	1	1	1	1	1	1	0	1	1	1	1	1	1	1	1	1	1	1	1	1	1	1	1	1	1	1	1	1	1	2	1	1	1	1	1	1	1	1	1	1	1	1	1	1	1	1
Poa_alsodes1732__MD	Poa alsodes	Poeae	shotgun	1	0	1	1	1	1	1	1	1	1	0	1	1	0	0	1	1	1	1	1	1	1	0	1	1	1	0	1	1	1	1	1	1	0	1	1	1	1	0	1	0	1	1	1	1	2
Poa_palustris131__MD	Poa palustris	Poeae	shotgun	1	0	1	0	0	0	0	1	1	1	0	1	0	0	1	1	0	1	1	1	1	1	1	1	1	1	0	0	1	1	0	1	1	0	0	0	1	1	0	1	0	1	0	1	2	2
Poa_sp1604__MD	Poa sect. Stenopoa sp.	Poeae	shotgun	1	0	1	1	1	1	1	1	1	1	1	1	1	1	1	1	1	1	1	1	1	1	1	1	1	1	1	1	1	1	1	1	1	1	1	1	1	1	1	1	1	1	1	1	2	2
Poa_wolfii1735__MD	Poa wolfii	Poeae	shotgun	1	0	1	0	1	1	1	1	0	1	0	1	1	0	1	1	0	1	1	1	1	1	1	1	1	1	1	1	0	1	0	0	1	0	1	1	1	1	0	1	1	1	1	1	2	1
Pogonarthria_squarrosa__TC	Pogonarthria squarrosa	Eragrostideae	shotgun	1	1	1	1	1	1	1	1	1	1	0	1	1	1	1	1	1	1	1	1	2	3	1	1	2	1	2	1	1	1	1	1	1	2	0	1	1	1	0	1	1	1	1	1	1	1
Pogonatherum_paniceum1511__MD	Pogonatherum paniceum	Andropogoneae	shotgun	1	1	2	0	1	1	1	1	1	1	1	1	1	0	1	1	1	1	1	1	0	1	1	1	1	0	1	1	1	1	1	1	1	1	1	0	0	0	1	1	0	1	1	1	1	0
Polytoca_digitata__PANAND	Polytoca digitata	Andropogoneae	shotgun	1	0	1	1	1	1	1	1	1	2	1	1	1	1	1	1	1	1	1	1	1	1	1	1	1	1	1	1	1	1	1	1	1	2	1	1	1	1	1	1	1	1	1	1	1	1
Prosphytochloa_prehensilis419__MD	Prosphytochloa prehensilis	Oryzeae	shotgun	1	1	1	1	1	1	1	1	1	1	1	1	1	1	1	1	1	1	1	1	1	1	1	1	1	1	0	1	1	2	1	1	1	1	1	1	1	1	1	1	1	1	0	1	1	1
Pseudodichanthium_contortum__PANAND	Pseudopogonatherum contortum	Andropogoneae	shotgun	1	0	1	1	1	1	1	1	1	1	1	1	1	1	1	1	1	1	1	1	1	1	1	1	1	1	1	1	1	1	1	1	1	1	1	1	1	1	1	1	1	1	1	1	1	1
Pseudolasiacis_leptolomoides__GB	Pseudolasiacis leptolomoides	Paniceae	shotgun	1	1	1	1	1	1	1	1	1	1	1	1	1	0	1	1	0	1	1	1	1	1	1	1	1	1	1	1	1	1	1	1	1	2	1	1	1	1	0	1	1	1	0	1	2	1
Pseudosorghum_fasiculare__PANAND	Pseudosorghum fasciculare	Andropogoneae	shotgun	1	1	1	1	1	1	1	1	1	1	1	1	1	1	1	1	1	1	1	1	1	1	1	1	1	1	1	1	1	2	1	1	1	2	1	1	1	1	1	1	1	1	1	1	1	1
Puccinellia_nuttalliana143__MD	Puccinellia nuttalliana	Poeae	shotgun	0	0	1	1	1	1	1	1	1	1	0	2	1	1	1	1	1	1	1	1	1	1	1	1	1	1	1	1	1	1	1	1	1	1	1	1	1	1	1	1	1	1	1	0	2	2
Puelia_ciliata_18_DNA__HM	Puelia ciliata	Atractocarpeae	shotgun	1	1	1	1	1	1	1	1	1	1	1	1	1	1	1	1	1	1	1	1	1	1	1	1	1	1	1	1	1	1	1	1	1	1	1	1	1	1	1	1	1	1	1	1	1	1
Puelia_dewevrei_21_DNA__HM	Puelia dewevrei	Atractocarpeae	shotgun	0	1	1	1	0	1	1	1	0	1	1	1	1	1	1	1	1	1	1	1	1	1	1	1	1	1	1	1	1	1	1	1	1	1	1	1	1	1	1	1	0	1	1	1	1	1
Puelia_olyriformis_22_DNA__HM	Puelia olyriformis	Atractocarpeae	shotgun	1	1	1	1	1	1	1	1	1	1	1	1	1	2	1	1	1	1	1	1	1	1	1	1	1	1	1	1	1	2	1	1	1	1	1	1	1	2	1	1	1	1	1	1	1	1
Racemobambos_hepburnii1613__MD	Racemobambos hepburnii	Bambuseae	shotgun	1	1	1	1	1	2	2	2	1	1	1	2	1	2	1	1	1	1	1	2	2	1	1	1	2	1	2	1	1	2	1	1	2	2	2	1	2	2	1	1	1	1	1	1	1	1
Rhipidocladum_pittieri725__MD	Rhipidocladum pittieri	Bambuseae	shotgun	1	1	1	1	1	1	1	1	1	1	1	1	2	1	1	1	1	1	1	1	1	1	1	1	1	1	1	1	2	1	1	1	1	1	1	1	1	1	1	1	1	1	1	1	1	1
Rottboellia_afraurita__PANAND	Rottboellia afraurita	Andropogoneae	shotgun	1	1	1	1	1	1	1	1	1	1	1	1	1	1	1	1	1	1	1	1	1	1	1	1	1	1	1	1	1	1	1	1	1	1	1	1	1	1	1	1	1	1	1	1	1	1
Rytidosperma_pallidum417__MD	Rytidosperma pallidum	Danthonieae	shotgun	1	1	1	1	1	1	1	1	1	1	1	1	1	0	1	1	1	1	1	1	1	1	1	0	1	1	0	1	1	1	1	1	1	1	0	1	1	0	1	1	0	1	1	1	1	1
Rytidosperma_pumilum1429__MD	Rytidosperma pumilum	Danthonieae	shotgun	1	0	1	0	1	1	0	1	1	1	0	1	0	0	1	0	0	1	1	1	1	1	1	1	1	0	0	1	1	1	0	1	0	1	1	1	0	1	1	1	1	1	0	1	1	1
Saccharum_hildebrandtii__PANAND	Lasiorhachis hildebrandtii	Andropogoneae	shotgun	1	1	2	1	2	1	1	1	1	1	1	1	1	1	1	1	1	1	1	1	1	1	1	1	1	1	1	1	1	1	1	1	1	2	1	1	1	1	1	1	1	1	1	1	1	1
Saccharum_officinarum__SRA	Saccharum officinarum	Andropogoneae	shotgun	1	1	2	1	1	1	1	1	1	1	1	1	1	1	1	1	1	1	1	1	1	1	1	1	1	1	1	1	1	3	1	1	1	1	1	1	1	1	3	1	1	1	2	1	1	1
Sacciolepis_striata__SRA	Sacciolepis striata	Paniceae	shotgun	1	1	1	1	1	1	1	1	1	1	1	1	1	0	1	1	1	1	1	1	1	1	1	1	1	1	1	1	1	1	1	1	1	1	1	1	1	0	0	1	1	1	1	1	1	1
Sartidia_dewinteri__GB	Sartidia dewinteri	Aristideae	shotgun	1	0	1	1	0	1	0	1	0	1	1	1	0	0	1	1	1	1	0	1	1	1	1	0	1	0	0	1	0	1	0	1	1	1	1	0	1	0	1	1	0	1	1	1	1	1
Sartidia_isaloensis__GB	Sartidia isaloensis	Aristideae	shotgun	1	1	1	1	0	1	1	1	1	1	1	1	1	0	1	1	1	1	1	0	1	1	1	0	1	1	1	1	1	1	1	1	1	1	1	1	1	1	1	1	0	1	0	1	1	1
Sasa_veitchii718__MD	Sasa veitchii	Arundinarieae	shotgun	1	1	1	0	0	2	0	1	0	1	1	1	1	2	0	0	2	2	1	0	2	1	1	0	1	0	0	1	1	1	1	0	1	2	0	1	1	0	0	2	2	0	1	2	1	1
Schizachyrium_brevifolium__PANAND	Schizachyrium brevifolium	Andropogoneae	shotgun	1	1	1	1	1	1	1	1	1	1	1	1	1	1	1	1	2	1	1	1	1	1	1	1	1	1	1	1	1	1	1	1	1	1	1	1	1	1	1	1	1	1	1	1	1	1
Schizachyrium_delicatum__PANAND	Schizachyrium delicatum	Andropogoneae	shotgun	1	0	2	1	1	1	1	1	1	1	1	1	1	1	1	1	1	1	1	1	1	1	1	1	1	1	1	1	1	1	1	1	1	1	1	0	1	1	1	1	1	1	1	1	1	1
Schizachyrium_reedii__PANAND	Schizachyrium reedii	Andropogoneae	shotgun	1	1	2	1	1	1	1	1	1	1	1	1	1	1	1	1	2	1	1	1	1	1	1	1	1	1	1	1	1	1	1	1	1	2	1	1	1	2	1	1	1	1	1	1	2	1
Schizostachyum_dumetorum__SRA	Schizostachyum dumetorum	Bambuseae	shotgun	1	1	1	1	1	2	1	2	1	1	1	1	1	1	1	1	1	2	1	1	2	1	1	1	1	2	2	1	1	1	1	1	1	2	2	1	1	2	1	1	2	1	1	1	1	1
Sclerochloa_dura1815__MD	Sclerochloa dura	Poeae	shotgun	1	0	1	1	1	1	1	1	1	1	1	1	1	1	1	1	1	1	1	1	0	1	1	1	1	0	1	1	1	1	1	1	1	1	1	1	1	1	1	1	1	1	1	1	2	2
Setaria_barbata__JB	Setaria barbata	Paniceae	shotgun	1	1	1	1	1	1	1	1	1	1	2	1	1	1	1	1	1	1	1	1	1	1	1	1	1	1	1	1	1	1	2	1	1	1	1	1	1	1	1	1	1	1	1	1	1	1
Setaria_sulcata__JB	Setaria cf. sulcata	Paniceae	shotgun	1	1	1	1	1	1	1	1	1	1	1	1	1	1	1	1	1	1	1	1	1	1	1	1	1	1	1	1	1	1	2	1	1	1	1	1	1	1	1	1	1	1	1	1	1	1
Shibataea_kumasaca521__MD	Shibataea kumasasa	Arundinarieae	shotgun	1	1	1	2	1	2	1	2	0	2	2	2	3	2	1	1	2	2	1	3	2	2	3	1	1	1	2	1	1	3	2	1	2	2	1	2	1	1	1	2	3	1	1	2	2	2
Sorghastrum_fuscescens__PANAND	Sorghastrum fuscescens	Andropogoneae	shotgun	1	1	2	1	1	1	1	1	1	1	1	1	1	1	1	1	1	1	1	1	1	1	1	1	1	1	1	1	1	1	1	1	1	1	1	1	1	1	1	1	1	1	1	1	1	1
Sorghum_arundinaceum__PANAND	Sorghum arundinaceum	Andropogoneae	shotgun	1	1	2	1	2	1	1	1	1	1	1	1	1	1	1	1	1	1	1	1	1	1	2	1	1	1	1	1	1	1	1	1	1	2	1	1	1	1	1	0	1	1	1	1	1	1
Sorghum_timorense__SRA	Sarga timorensis	Andropogoneae	shotgun	1	1	1	1	1	1	1	1	1	1	1	1	1	1	1	1	1	1	1	1	1	1	1	1	1	1	1	1	1	1	1	1	1	1	1	1	1	1	1	1	1	1	1	1	1	1
Sorghum_versicolor__SRA	Sarga versicolor	Andropogoneae	shotgun	1	1	1	1	1	1	1	1	1	1	1	1	1	1	1	1	1	1	1	1	1	1	1	1	1	1	1	1	1	1	1	1	1	1	1	1	1	1	1	1	1	1	1	1	1	1
Sphenopholis_intermedia1816__MD	Sphenopholis intermedia	Poeae	shotgun	1	0	1	0	1	1	0	1	1	1	0	1	0	0	1	1	1	0	1	1	1	1	1	0	1	0	0	0	1	1	1	1	1	0	1	1	1	1	1	1	0	1	1	1	1	1
Sporobolus_alterniflorus__SRA	Sporobolus alterniflorus	Zoysieae	shotgun	1	1	1	1	1	1	1	1	1	1	1	1	1	1	1	1	1	1	1	1	1	1	1	1	0	1	1	1	1	1	1	1	1	1	1	1	1	1	1	1	1	1	1	1	1	1
Sporobolus_anglicus__SRA	Sporobolus anglicus	Zoysieae	shotgun	1	1	1	1	1	1	1	1	1	1	1	1	1	1	1	1	1	1	1	1	1	1	1	1	1	1	2	1	1	1	1	1	1	1	0	1	1	1	1	1	1	1	1	1	1	1
Sporobolus_arcuatus__TC	Sporobolus arcuatus	Zoysieae	shotgun	1	1	1	1	1	1	1	1	1	1	1	1	1	1	1	0	1	1	1	1	1	1	1	1	1	1	1	1	0	1	1	1	1	1	1	1	1	1	0	1	1	1	1	1	1	1
Sporobolus_consimilis__TW	Sporobolus consimilis	Zoysieae	shotgun	1	1	1	1	1	1	1	1	1	1	2	1	1	1	1	1	1	1	1	1	1	1	1	1	1	1	0	1	1	1	1	2	1	1	1	1	1	1	1	1	1	1	1	1	1	1
Sporobolus_halophilus__GB	Sporobolus halophilus	Zoysieae	shotgun	1	0	1	1	1	1	1	1	1	1	1	1	1	1	1	1	1	1	1	1	1	1	1	1	1	1	1	1	1	1	1	1	1	1	1	1	1	1	1	1	1	1	1	1	1	1
Sporobolus_maritimus__SRA	Sporobolus maritimus	Zoysieae	shotgun	1	1	1	1	1	1	1	1	1	1	1	1	1	1	1	1	1	1	1	1	1	1	1	1	1	1	2	1	1	1	1	1	1	1	1	1	1	1	1	1	1	1	1	1	1	1
Sporobolus_michauxianus108__MD	Sporobolus michauxianus	Zoysieae	shotgun	1	1	1	1	1	1	1	1	0	0	0	1	1	1	1	0	1	1	1	1	1	1	2	1	1	1	0	1	1	1	1	2	1	1	0	1	1	1	1	1	1	1	1	1	1	2
Sporobolus_pyramidalis__TW	Sporobolus pyramidalis	Zoysieae	shotgun	1	0	1	1	1	1	1	1	1	1	1	1	1	1	1	1	1	1	1	1	1	1	1	1	1	1	1	1	1	1	1	1	1	1	1	1	1	1	1	1	1	1	1	1	1	1
Sporobolus_schoenoides__TC	Sporobolus schoenoides	Zoysieae	shotgun	1	0	1	1	0	1	1	1	1	1	1	1	1	1	1	1	1	1	1	1	1	1	1	1	1	1	1	1	1	1	1	1	1	1	1	1	1	1	0	1	0	1	1	1	1	1
Sporobolus_stapfianus__TC	Sporobolus stapfianus	Zoysieae	shotgun	1	0	1	1	1	1	1	1	1	1	2	1	0	0	1	1	1	1	1	1	1	1	1	0	1	1	1	1	1	1	1	1	1	1	0	1	1	1	1	1	0	1	1	1	1	1
Sporobolus_subtilis__GB	Sporobolus subtilis	Zoysieae	shotgun	1	1	2	1	1	1	1	1	1	1	1	1	1	1	1	1	1	1	1	1	1	1	1	1	2	1	1	1	1	2	1	1	1	2	1	1	1	1	1	1	1	1	1	1	1	1
Steinchisma_hians1626__MD	Steinchisma hians	Paspaleae	shotgun	1	1	1	1	1	1	1	1	1	2	1	1	1	1	1	1	1	1	1	1	1	1	1	1	1	1	1	1	1	1	1	1	1	1	1	1	1	1	1	1	1	1	1	1	1	1
Steinchisma_laxa__MD	Steinchisma laxum	Paspaleae	shotgun	1	1	1	0	1	1	1	1	1	0	1	1	1	0	1	1	1	1	1	0	1	1	1	0	1	0	0	1	1	1	0	1	1	1	1	1	1	1	1	1	0	1	1	0	1	1
Steinchisma_laxum__GB	Steinchisma laxum	Paspaleae	shotgun	1	1	1	0	1	1	1	1	1	1	1	1	1	1	1	1	1	1	1	1	1	1	1	1	1	1	1	1	1	1	1	1	1	1	1	1	1	1	1	1	1	1	1	1	1	1
Stipa_hymenoides103__MD	Jarava ichu	Stipeae	shotgun	1	0	1	1	1	1	1	1	1	1	1	1	0	1	1	1	1	1	1	1	1	1	1	1	2	1	1	1	1	1	1	1	1	1	0	1	1	1	1	1	1	1	1	1	1	1
Stipa_lagascae__SF	Stipa lagascae	Stipeae	shotgun	1	1	1	1	1	1	1	1	1	1	1	1	1	1	1	1	1	1	1	1	1	1	1	1	1	1	1	1	1	2	1	1	1	1	1	1	1	2	1	1	0	1	1	1	1	1
Stipa_sibirica__SRA	Achnatherum sibiricum	Stipeae	shotgun	1	0	1	1	1	1	1	1	1	1	1	1	1	1	1	1	1	1	1	1	1	1	1	1	1	1	1	1	1	1	1	1	1	1	1	1	1	2	1	1	1	1	1	1	1	1
Suddia_sagittifolia__GB	Suddia sagittifolia	NA	shotgun	1	1	1	1	1	1	1	1	1	1	1	1	1	1	1	1	1	1	1	2	1	1	1	1	1	1	1	1	1	1	1	1	1	1	1	1	1	1	1	1	1	1	1	1	1	1
Tenaxia_guillarmodiae418__MD	Tenaxia guillarmodiae	Danthonieae	shotgun	1	0	1	1	1	1	1	1	0	1	0	1	0	0	1	1	1	1	1	1	1	1	1	1	1	1	1	1	1	1	1	1	1	1	1	1	1	1	1	1	1	1	1	1	1	1
Thamnocalamus_spathiflorusO__MD	Thamnocalamus spathiflorus	Arundinarieae	shotgun	1	1	1	1	0	1	0	2	1	1	1	2	1	1	1	0	2	1	0	1	2	1	2	1	1	1	0	1	0	1	1	1	2	1	1	1	1	1	0	2	0	0	1	1	1	1
Thaumastochloa_striata__PANAND	Thaumastochloa striata	Andropogoneae	shotgun	1	1	1	1	1	1	1	1	1	1	1	1	0	1	1	1	1	1	1	1	1	1	1	1	1	1	1	1	1	1	1	1	1	2	1	1	1	1	1	1	1	1	1	1	1	1
Themeda_avenacea__PANAND	Themeda avenacea	Andropogoneae	shotgun	1	1	1	1	1	1	1	1	1	1	1	1	1	1	1	1	1	1	1	1	1	1	1	1	1	1	1	1	1	1	1	1	1	3	1	1	1	1	1	1	1	1	1	1	1	1
Themeda_sp__MD	Themeda sp.	Andropogoneae	shotgun	2	1	2	1	2	1	1	1	1	1	1	1	1	1	1	1	1	1	1	1	1	3	1	1	1	1	1	1	1	1	1	1	1	1	0	1	1	1	1	1	1	1	1	1	1	1
Thrasya_sp512__MD	Thrasya sp.	Paspaleae	shotgun	1	1	1	1	1	1	1	1	1	1	1	1	1	0	1	1	1	1	1	1	1	1	1	1	1	1	1	1	1	1	1	1	1	1	1	1	1	1	1	1	0	1	1	1	1	1
Thysanolaena_maxima421__MD	Thysanolaena latifolia	Thysanolaeneae	shotgun	1	1	1	1	1	1	1	1	1	1	1	1	1	1	1	1	1	1	1	1	1	1	1	1	1	1	1	1	1	1	1	1	1	1	1	1	1	1	1	1	0	1	1	1	1	1
Trachypogon_chevaleri__PANAND	Trachypogon chevalieri	Andropogoneae	shotgun	1	1	1	1	1	1	1	1	1	1	1	1	1	1	1	1	1	1	1	1	1	1	1	1	1	1	1	1	1	1	1	1	1	1	1	1	1	1	1	1	1	1	1	1	2	1
Tricholaena_monachne__JB	Tricholaena monachne	Paniceae	shotgun	1	1	1	1	1	1	1	1	1	1	1	1	1	1	1	1	1	1	1	1	1	1	1	1	1	1	1	1	1	1	1	1	1	1	1	1	1	1	1	1	1	1	1	1	2	1
Tridens_flavus__TW	Tridens flavus	Cynodonteae	shotgun	1	1	1	1	1	1	1	1	1	1	1	1	1	1	1	1	1	1	1	2	1	1	1	1	1	1	2	1	1	1	1	1	1	1	1	1	1	1	1	1	1	1	1	1	1	1
Triodia_pungens__TC	Triodia mitchellii	Cynodonteae	shotgun	1	0	1	1	1	1	1	1	1	1	1	1	1	1	1	1	1	1	1	2	1	1	1	1	1	0	1	1	1	1	1	1	1	1	1	1	1	1	0	1	1	1	1	1	1	1
Triodia_stipoides721__MD	Triodia stipoides	Cynodonteae	shotgun	1	0	1	1	1	1	1	1	1	1	1	1	1	1	1	1	1	1	1	2	1	1	1	1	1	1	2	1	1	1	1	1	1	1	1	1	1	1	1	1	1	1	1	1	1	1
Triodia_wiseana321__MD	Triodia wiseana	Cynodonteae	shotgun	1	0	1	0	0	0	0	1	0	1	0	1	1	0	1	1	1	1	1	1	1	1	1	1	1	0	1	0	1	0	1	1	1	0	1	1	1	0	1	1	1	1	1	1	1	1
Tripogon_cf_major__TC	Tripogon cf. major	Cynodonteae	shotgun	1	0	1	1	1	1	1	1	1	1	1	1	1	1	1	1	1	1	1	2	1	1	1	1	1	1	1	1	1	1	1	1	1	1	1	1	1	1	1	1	1	1	1	1	1	1
Tripogon_filiformis1508__MD	Tripogon filiformis	Cynodonteae	shotgun	1	0	1	0	1	1	1	1	1	1	1	1	0	0	1	1	1	1	1	2	1	1	1	1	1	1	0	1	0	1	1	1	1	1	0	1	1	1	1	1	1	1	1	1	1	1
Tripsacum_australe__PANAND	Tripsacum australe	Andropogoneae	shotgun	1	0	2	1	1	1	1	2	1	1	1	1	1	1	1	1	1	1	1	1	1	1	1	1	1	2	1	1	1	1	1	1	1	1	1	1	1	1	1	1	2	1	1	1	1	2
Tripsacum_dactyloides__SRA	Tripsacum dactyloides	Andropogoneae	shotgun	0	0	2	1	1	0	0	2	1	1	1	1	1	1	1	0	1	1	1	1	0	1	1	1	1	1	1	1	1	1	1	1	1	1	1	1	1	0	1	1	2	1	1	1	0	1
Tripsacum_latifolium__PANAND	Tripsacum latifolium	Andropogoneae	shotgun	1	0	2	1	1	1	1	2	1	1	1	1	1	1	1	1	1	1	1	1	1	1	1	1	1	2	1	1	1	1	1	1	1	1	1	1	1	1	1	1	2	1	1	1	1	1
Trisetum_cernuum224__MD	Graphephorum cernuum	Poeae	shotgun	1	0	1	1	0	1	1	1	1	1	0	1	1	0	0	1	1	1	1	1	1	1	1	1	1	1	1	1	1	1	1	1	1	1	1	1	0	1	1	1	1	1	1	1	1	2
Tristachya_humbertii__GB	Tristachya humbertii	Tristachyideae	shotgun	1	1	1	1	1	1	1	1	0	1	1	1	1	1	1	1	1	1	1	0	1	2	1	1	1	0	0	1	1	1	1	1	1	1	1	0	1	0	1	1	0	1	1	1	1	1
Tristachya_leucothrix511__MD	Tristachya leucothrix	Tristachyideae	shotgun	1	1	1	1	1	1	1	1	1	1	1	1	1	1	1	1	1	1	1	1	1	1	1	1	1	1	1	1	1	1	1	1	1	1	1	1	1	1	1	1	1	1	1	1	1	1
Uniola_paniculata712__MD	Uniola paniculata	Eragrostideae	shotgun	2	1	1	1	1	1	1	1	1	1	1	1	1	1	1	1	1	1	1	1	1	1	1	1	1	1	2	1	1	1	1	1	1	2	1	1	1	1	1	1	1	1	1	1	1	1
Uniolinae_sp__TC	Unioliinae sp.	Eragrostideae	shotgun	1	1	1	1	1	1	1	1	1	1	1	1	1	2	1	1	1	1	1	2	1	2	1	1	1	1	2	1	1	1	1	1	1	2	1	1	1	1	1	1	1	1	1	1	1	1
Unknown_PoeaeGar05__PAC	Poeae sp.	Poeae	shotgun	1	0	1	1	1	1	1	1	1	1	1	1	1	1	1	1	1	1	1	1	1	1	1	1	1	1	1	1	1	1	1	1	1	1	1	1	1	1	1	1	1	1	1	1	2	2
Urelytrum_agropyroides__PANAND	Urelytrum agropyroides	Andropogoneae	shotgun	1	1	1	1	1	1	1	1	1	1	1	1	1	1	1	1	1	1	1	1	1	1	1	1	1	1	1	1	1	1	1	1	1	1	1	1	1	1	1	1	1	1	1	1	1	1
Urochloa_brizantha__SRA	Urochloa brizantha	Paniceae	shotgun	1	1	1	1	1	1	1	1	1	1	0	1	1	1	1	1	1	2	1	1	1	1	1	1	1	0	1	1	1	1	1	1	1	1	1	1	1	1	1	2	1	1	1	1	2	1
Urochloa_mosambicensis__JB	Urochloa trichopus	Paniceae	shotgun	1	1	1	1	1	1	1	1	1	1	1	1	1	1	1	1	1	1	1	1	1	1	1	1	1	1	1	1	1	1	1	1	1	1	1	1	1	1	1	1	1	1	1	1	2	1
Urochloa_plantaginea__SRA	Urochloa plantaginea	Paniceae	shotgun	1	1	1	1	1	1	1	1	1	1	1	1	1	0	1	1	1	1	1	1	1	1	1	1	1	1	1	1	1	1	2	1	1	1	1	1	1	1	1	2	1	1	0	1	2	1
Urochloa_reptans519__MD	Urochloa reptans	Paniceae	shotgun	1	1	1	1	1	1	1	1	1	1	1	1	1	1	1	1	1	1	1	1	1	1	1	1	1	1	1	1	1	1	1	1	1	1	1	1	1	1	1	1	1	1	1	1	1	1
Viguierella_madagascariensis__GB	Viguierella madagascariensis	Eragrostideae	shotgun	1	0	1	1	1	1	1	1	1	1	1	1	1	1	1	1	1	1	1	1	1	1	1	1	1	1	2	1	1	1	1	1	1	1	1	1	1	1	1	1	1	1	1	1	1	1
Whiteochloa_capillipes__MD	Whiteochloa capillipes	Paniceae	shotgun	1	1	1	0	1	1	1	1	1	1	1	1	0	0	1	1	0	1	0	0	1	0	0	1	1	0	0	1	0	1	2	1	0	1	0	0	1	1	0	1	0	1	0	1	1	1
Yvesia_madagascariensis__GB	Yvesia madagascariensis	Paniceae	shotgun	1	1	1	1	1	1	1	1	1	1	1	1	1	1	1	1	1	1	1	1	1	1	1	1	1	1	1	1	1	1	1	1	1	1	1	1	1	1	1	1	1	1	1	1	2	1
Zea_diploperennis__PANAND	Zea diploperennis	Andropogoneae	shotgun	1	0	2	1	1	2	1	2	1	1	1	1	1	1	1	1	1	1	1	1	1	1	1	1	1	1	1	1	1	2	1	1	1	1	1	1	1	1	1	1	0	1	1	1	1	1
Zea_luxurians422__MD	Zea luxurians	Andropogoneae	shotgun	1	0	2	0	0	2	1	2	1	1	1	1	1	0	0	0	1	1	1	1	0	1	1	1	0	1	1	0	1	1	1	1	1	1	1	1	1	1	0	1	0	1	0	1	1	1
Zea_mays_huehuetenangensis731__MD	Zea mays subsp. huehuetenangensis	Andropogoneae	shotgun	1	0	2	0	1	2	1	2	1	1	1	1	0	0	1	1	1	1	1	1	1	1	1	1	1	0	0	1	1	1	0	1	1	1	1	1	1	1	1	1	2	1	1	1	1	2
Zea_perennis423__MD	Zea perennis	Andropogoneae	shotgun	1	0	1	0	1	2	1	2	1	1	1	1	1	1	1	1	1	1	1	1	1	1	1	1	1	1	0	1	0	2	1	1	1	1	1	0	1	1	1	1	2	0	0	1	2	1
GAP_79773__Cenchrus_ciliaris	Cenchrus ciliaris	Paniceae	target capture	1	1	1	1	1	1	1	1	1	1	1	1	1	1	1	1	1	1	1	1	1	1	1	1	1	1	1	1	1	1	1	1	1	1	1	1	1	1	1	1	1	1	1	1	1	1
GAP_79883__Microlaena_stipoides	Microlaena stipoides	Ehrharteae	target capture	1	1	1	2	1	1	1	1	1	2	1	1	1	1	1	1	1	1	1	1	1	1	1	1	1	1	1	0	1	1	1	1	1	1	1	1	1	1	1	1	1	1	1	1	1	1
GAP_79884__Monachather_paradoxus	Monachather paradoxus	Arundineae	target capture	1	1	1	1	1	1	1	2	1	2	2	1	1	1	1	1	1	1	1	1	1	1	1	1	1	2	1	1	1	1	1	1	1	1	2	1	1	2	1	1	1	2	1	1	1	3
GAP_79885__Psammagrostis_wiseana	Psammagrostis wiseana	Eragrostideae	target capture	1	0	1	1	1	0	1	1	1	1	1	1	1	1	1	1	0	1	1	1	1	1	1	1	1	1	1	1	1	1	1	1	1	1	1	1	1	1	1	1	0	1	1	1	1	1
GAP_79886__Pseudochaetochloa_australiensis	Cenchrus arnhemicus	Paniceae	target capture	1	1	1	1	1	1	1	1	1	1	1	1	0	1	1	1	1	1	1	1	1	1	1	1	1	1	1	1	1	1	1	1	1	1	1	1	1	1	1	1	1	1	1	1	1	1
GAP_80216__Bambusa_arnhemica	Bambusa arnhemica	Bambuseae	target capture	1	1	1	1	1	1	1	1	1	1	2	1	1	1	1	1	1	0	1	1	1	1	1	1	1	1	1	1	1	1	1	1	1	0	1	1	1	1	1	1	1	2	1	1	1	2
GAP_80217__Chionochloa_frigida	Chionochloa frigida	Danthonieae	target capture	1	1	1	1	1	1	1	1	1	1	1	1	1	1	1	1	1	1	1	1	1	1	1	1	1	1	1	1	2	1	1	1	1	1	1	1	1	1	1	1	1	1	1	1	1	2
GAP_80218__Cyrtococcum_oxyphyllum	Cyrtococcum oxyphyllum	Paniceae	target capture	1	1	1	0	1	1	1	1	1	2	2	1	0	1	0	1	1	1	1	2	1	1	1	1	1	1	1	1	1	2	1	1	1	2	1	1	1	1	1	1	1	1	2	1	1	2
GAP_80219__Dimeria_ornithopoda	Dimeria ornithopoda	Andropogoneae	target capture	1	1	1	1	1	1	1	1	1	1	1	1	1	1	1	1	1	1	1	1	1	1	1	1	1	1	1	1	0	1	1	1	1	1	1	1	1	1	1	1	1	1	1	1	2	1
GAP_80220__Elionurus_citreus	Elionurus citreus	Andropogoneae	target capture	1	0	1	1	0	1	1	1	1	1	2	1	1	1	1	1	1	1	1	1	0	1	1	1	1	1	1	1	1	1	1	1	1	1	0	1	1	1	1	1	0	1	1	1	2	1
GAP_80222__Ischaemum_muticum	Ischaemum muticum	Andropogoneae	target capture	1	1	1	2	1	1	1	1	1	1	1	1	1	1	1	1	1	1	1	1	1	1	1	1	1	1	1	1	2	1	1	1	1	1	1	1	1	1	1	1	1	1	1	1	1	1
GAP_80223__Lepturus_repens	Lepturus repens	Cynodonteae	target capture	1	1	1	1	1	1	1	1	1	1	1	1	1	1	1	1	1	1	1	1	1	1	1	1	1	1	1	1	1	1	1	1	1	1	1	1	1	0	1	1	1	1	1	1	1	1
GAP_80226__Thuarea_involuta	Thuarea involuta	Paniceae	target capture	1	1	1	1	1	1	1	1	1	1	1	1	1	1	1	1	1	2	1	2	1	1	2	1	1	1	1	1	1	1	1	1	1	1	1	1	1	1	1	1	1	1	1	1	2	1
GAP_80275__Capillipedium_parviflorum	Capillipedium parviflorum	Andropogoneae	target capture	1	0	1	1	1	1	1	1	0	1	1	1	1	1	1	1	1	1	0	1	1	1	1	1	1	1	1	1	0	1	1	1	1	1	1	1	1	1	1	1	1	1	1	1	1	1
GAP_80276__Leersia_hexandra	Leersia hexandra	Oryzeae	target capture	1	1	1	1	1	1	1	1	1	1	2	1	1	1	0	2	1	1	1	1	1	1	1	1	1	1	1	1	2	1	1	1	1	1	1	1	1	1	1	1	1	1	2	1	1	1
GAP_80277__Micraira_subulifolia	Micraira subulifolia	Micraireae	target capture	1	1	1	1	1	1	1	1	1	1	1	1	0	1	1	1	1	1	1	1	1	1	1	1	1	1	1	1	1	1	1	1	1	1	1	1	1	1	1	1	1	1	1	1	1	1
GAP_80278__Notochloe_microdon	Notochloe microdon	Danthonieae	target capture	1	1	1	1	1	1	1	1	1	1	1	1	1	1	1	1	2	1	0	1	1	1	1	1	1	1	0	1	1	1	1	2	1	1	1	2	1	1	1	1	1	1	1	1	1	1
GAP_80279__Potamophila_parviflora	Potamophila parviflora	Oryzeae	target capture	1	1	1	1	1	1	1	1	1	1	1	1	1	1	1	1	1	1	1	1	1	1	1	0	1	1	1	1	1	1	1	1	1	1	1	1	1	1	1	1	1	1	1	1	1	1
GAP_80280__Schizachyrium_fragile	Schizachyrium fragile	Andropogoneae	target capture	1	0	1	1	1	1	1	1	1	1	2	1	1	1	1	1	1	1	1	1	1	1	1	1	1	1	1	1	1	1	1	1	1	1	1	1	1	1	1	1	1	1	1	1	2	1
GAP_80281__Whiteochloa_semitonsa	Whiteochloa semitonsa	Paniceae	target capture	1	0	1	1	1	1	1	1	1	1	1	1	1	1	1	1	1	1	1	1	1	1	0	1	1	1	1	1	1	1	1	1	1	1	1	1	1	1	1	1	1	1	1	1	1	1
GAP_80282__Arundinella_setosa	Arundinella setosa	Arundinelleae	target capture	1	1	1	1	1	1	1	1	1	1	2	1	1	1	1	1	1	1	0	1	1	1	1	1	2	1	1	1	1	1	1	1	1	0	1	1	0	1	1	1	1	1	1	1	1	1
GAP_80284__Acrachne_racemosa	Acrachne racemosa	Cynodonteae	target capture	1	1	1	1	1	1	1	1	1	1	1	1	1	1	1	1	1	1	1	1	1	1	1	1	1	1	1	1	1	1	1	1	1	1	1	1	1	1	1	1	1	1	1	1	1	1
GAP_80602__Amphibromus_neesii	Amphibromus neesii	Poeae	target capture	1	0	1	1	1	1	1	1	1	2	1	1	1	1	1	1	1	2	1	1	1	1	1	1	1	1	1	1	1	1	1	1	1	1	1	2	1	1	1	1	0	1	1	1	1	2
GAP_80606__Australopyrum_pectinatum	Australopyrum pectinatum	Triticeae	target capture	1	0	1	1	1	1	1	1	1	1	1	0	0	1	1	1	1	1	1	1	1	1	1	0	1	1	1	1	0	1	1	1	1	1	1	2	1	1	1	1	1	1	1	1	1	2
GAP_80611__Bromus_rubens	Bromus rubens	Bromeae	target capture	1	0	1	0	1	1	1	1	1	1	1	1	1	1	1	1	1	1	0	1	1	1	1	1	1	1	1	1	0	1	1	1	1	1	1	1	1	1	0	1	1	1	1	1	1	1
GAP_80625__Deyeuxia_frigida	Pentapogon frigidus	Poeae	target capture	1	0	1	1	1	1	1	1	1	1	1	1	1	1	0	1	1	1	1	1	1	1	1	0	1	1	0	1	1	1	1	1	1	1	1	1	1	0	1	1	1	1	1	1	1	1
GAP_80631__Ectrosia_agrostoides	Ectrosia agrostoides	Eragrostideae	target capture	1	1	0	0	1	1	1	1	0	1	1	1	1	1	1	1	1	1	1	1	1	1	1	2	1	1	1	1	1	1	1	2	1	1	1	1	1	1	1	1	0	1	1	1	1	2
GAP_80632__Entolasia_marginata	Entolasia marginata	Paniceae	target capture	1	1	1	1	1	1	1	1	1	1	1	1	0	1	1	1	0	1	1	1	1	1	1	1	1	1	1	1	1	1	1	1	1	1	1	3	1	1	1	1	0	1	1	1	4	2
GAP_80634__Festuca_muelleri	Festuca muelleri	Poeae	target capture	1	0	1	1	1	1	1	1	1	1	1	1	1	1	1	1	1	1	1	1	1	1	1	0	1	1	1	1	1	1	1	1	1	1	1	1	1	1	1	1	0	1	1	1	1	1
GAP_80637__Hackelochloa_granularis	Hackelochloa granularis	Andropogoneae	target capture	1	1	1	1	1	1	1	1	1	1	2	1	1	1	1	1	1	1	1	1	1	1	1	1	1	1	1	1	1	1	0	1	1	1	1	1	1	1	1	1	1	1	1	1	2	1
GAP_80641__Heterachne_gulliveri	Heterachne gulliveri	Eragrostideae	target capture	1	1	1	1	1	1	1	1	1	1	1	1	1	1	1	1	1	1	1	1	1	1	1	2	1	1	1	1	1	1	1	1	1	1	1	1	1	1	1	1	1	1	1	1	1	1
GAP_80642__Hierochloe_redolens	Anthoxanthum redolens	Poeae	target capture	1	0	1	1	1	1	1	1	1	1	1	1	1	1	1	1	1	5	1	1	1	1	1	1	1	1	1	1	1	1	1	1	1	1	1	1	1	1	1	1	1	1	1	1	2	2
GAP_80644__Hymenachne_acutigluma	Hymenachne amplexicaulis	Paspaleae	target capture	1	1	1	1	1	1	1	1	1	1	1	1	0	1	1	1	0	1	1	1	1	1	1	1	1	1	1	1	1	1	1	1	1	1	1	1	1	1	1	1	1	1	1	1	1	1
GAP_80656__Pheidochloa_gracilis	Pheidochloa gracilis	Eriachneae	target capture	1	1	1	1	0	1	0	1	1	2	0	1	1	1	1	1	1	1	1	1	1	2	1	1	1	1	1	1	2	1	1	1	1	1	1	1	0	1	1	2	1	2	1	1	1	1
GAP_80657__Poa_labillardierei	Poa labillardierei	Poeae	target capture	1	0	1	1	1	1	1	1	1	1	1	1	1	1	0	1	1	1	1	1	1	1	1	1	1	1	1	1	1	1	1	1	1	2	1	1	1	1	0	1	1	1	1	2	1	1
GAP_80659__Puccinellia_perlaxa	Puccinellia perlaxa	Poeae	target capture	1	0	1	1	1	1	1	1	1	1	1	1	1	1	1	1	1	1	1	1	1	1	1	1	1	1	1	1	1	1	1	1	1	1	1	1	1	1	0	1	0	1	1	1	1	1
GAP_80671__Apluda_mutica	Apluda mutica	Andropogoneae	target capture	1	1	1	1	1	1	1	1	0	1	1	1	1	1	1	1	1	1	1	1	1	1	1	1	1	1	1	1	1	1	1	1	1	0	1	1	1	1	1	1	1	1	1	1	1	1
GAP_80745__Astrebla_lappacea	Astrebla lappacea	Cynodonteae	target capture	1	0	1	1	1	1	1	1	1	1	3	1	1	1	1	1	1	1	1	1	1	1	1	1	1	1	1	1	0	1	1	1	1	1	1	1	1	1	1	1	1	1	1	1	1	1
GAP_80747__Isachne_globosa	Isachne globosa	Isachneae	target capture	1	1	1	1	1	1	1	1	1	1	1	1	0	0	1	1	0	1	1	1	1	1	1	1	1	1	1	1	1	1	1	1	1	1	1	1	1	1	1	1	0	1	1	1	1	1
GAP_80749__Brachyachne_convergens	Cynodon convergens	Cynodonteae	target capture	1	1	1	1	1	1	1	1	1	1	1	1	1	1	1	1	1	1	1	1	1	1	1	1	1	0	1	1	1	1	1	1	1	1	1	1	1	1	1	1	0	1	1	1	1	1
GAP_80750__Chloris_truncata	Chloris truncata	Cynodonteae	target capture	1	1	1	1	1	1	1	1	1	1	1	1	1	1	1	1	2	1	1	1	1	1	1	1	1	1	1	1	1	1	1	1	1	1	1	1	1	1	1	1	0	2	1	1	1	1
GAP_80752__Dactyloctenium_radulans	Dactyloctenium radulans	Cynodonteae	target capture	1	1	1	1	1	1	1	1	1	1	1	1	1	1	1	1	1	1	1	1	1	1	1	2	1	1	1	1	1	1	1	1	1	1	1	0	1	1	1	1	1	1	1	1	1	1
GAP_80753__Digitaria_brownii	Digitaria brownii	Paniceae	target capture	1	1	1	1	1	1	1	1	1	1	2	1	0	1	1	1	1	1	1	1	1	1	1	1	1	1	1	1	2	1	1	1	1	1	1	0	1	1	1	1	1	1	1	1	1	1
GAP_80756__Elytrophorus_spicatus	Elytrophorus spicatus	Crinipedeae	target capture	1	1	1	1	1	1	1	1	1	1	1	1	1	1	1	0	1	1	0	1	1	1	1	1	1	1	1	1	1	1	1	1	1	1	1	1	1	1	0	1	1	1	1	1	1	1
GAP_80757__Enneapogon_cylindricus	Enneapogon cylindricus	Eragrostideae	target capture	1	0	1	1	1	1	1	1	1	1	1	1	1	1	1	1	1	1	1	1	1	1	1	1	1	1	1	1	1	1	1	1	1	1	1	1	1	1	1	1	1	1	1	1	1	1
GAP_80758__Enteropogon_acicularis	Enteropogon acicularis	Cynodonteae	target capture	1	1	0	1	1	1	1	1	1	1	2	1	1	1	1	1	1	1	1	1	1	1	1	1	1	1	1	1	0	1	1	1	1	1	1	1	1	1	1	1	1	1	1	1	1	1
GAP_80759__Eriachne_mucronata	Eriachne mucronata	Eriachneae	target capture	1	0	1	1	1	1	1	1	1	1	2	1	0	1	1	1	2	1	1	1	1	2	1	1	1	1	1	1	1	1	1	1	1	1	1	1	1	1	1	1	1	1	1	1	1	1
GAP_80760__Eulalia_aurea	Eulalia aurea	Andropogoneae	target capture	1	1	1	1	1	1	1	1	1	1	1	1	1	0	1	1	1	1	1	1	1	1	1	1	1	1	0	1	1	1	1	1	1	1	0	1	0	1	1	1	0	1	1	1	4	1
GAP_80761__Iseilema_membranaceum	Iseilema membranaceum	Andropogoneae	target capture	1	1	1	1	1	1	1	1	1	1	1	1	1	1	1	1	1	1	1	1	1	1	1	1	2	1	1	1	0	1	1	1	1	1	1	1	1	1	1	1	0	1	1	1	1	1
GAP_80762__Diplachne_fusca	Diplachne fusca subsp. fusca	Cynodonteae	target capture	1	1	1	1	1	1	1	1	1	1	2	1	1	1	1	1	1	1	1	1	1	1	1	1	1	1	1	1	0	1	1	1	1	1	1	1	1	1	1	1	1	1	1	1	1	1
GAP_80763__Oxychloris_scariosa	Oxychloris scariosa	Cynodonteae	target capture	1	1	1	1	1	1	1	1	1	2	2	1	1	1	0	1	1	2	1	1	1	1	1	1	1	1	1	1	1	1	1	2	1	1	1	1	1	1	1	0	1	2	1	1	1	2
GAP_80764__Paspalidium_rarum	Setaria rara	Paniceae	target capture	1	1	1	1	1	1	1	1	1	1	1	1	1	1	1	1	1	1	1	1	1	1	1	1	1	1	1	1	1	1	1	1	1	1	1	1	1	1	1	2	1	1	1	1	2	1
GAP_80765__Paspalum_scrobiculatum	Paspalum scrobiculatum	Paspaleae	target capture	1	1	1	1	1	1	1	1	1	1	1	1	0	1	1	1	1	1	1	1	1	1	1	1	2	1	1	1	1	1	1	1	1	1	1	1	1	1	1	1	0	1	1	1	1	2
GAP_80766__Perotis_rara	Perotis rara	Cynodonteae	target capture	1	0	1	1	1	0	1	1	1	1	1	1	1	1	1	1	1	1	1	1	1	1	1	1	1	1	2	1	1	1	1	1	1	0	1	1	1	1	1	1	1	1	1	1	1	1
GAP_80768__Rytidosperma_erianthum	Rytidosperma erianthum	Danthonieae	target capture	1	1	1	1	1	1	1	1	1	1	1	1	1	0	1	0	1	1	1	1	1	1	1	1	1	1	1	1	1	1	1	1	1	1	1	1	1	1	1	1	1	1	1	1	1	1
GAP_80769__Setaria_dielsii	Setaria dielsii	Paniceae	target capture	1	1	1	1	0	1	1	1	1	1	1	1	1	1	1	1	1	1	1	1	1	1	0	1	1	1	1	1	1	1	1	1	1	1	0	1	1	1	1	1	1	1	1	1	1	1
GAP_80770__Sorghum_plumosum	Sarga plumosa	Andropogoneae	target capture	1	0	1	1	1	1	1	1	1	1	1	1	1	1	1	1	1	1	1	1	1	1	1	1	1	1	1	1	1	1	1	1	1	1	1	1	1	1	1	1	1	1	1	1	2	1
GAP_80771__Themeda_triandra	Themeda triandra	Andropogoneae	target capture	1	1	1	1	1	1	0	1	1	1	1	1	1	1	1	1	1	1	1	1	1	1	1	1	1	1	1	1	0	1	1	1	1	1	0	1	1	1	1	1	0	1	1	1	1	1
GAP_80772__Triodia_irritans	Triodia irritans	Cynodonteae	target capture	1	0	1	1	1	1	1	1	1	1	2	2	1	1	1	1	1	1	1	1	1	1	1	1	1	1	1	1	1	2	1	1	1	1	1	1	1	0	0	1	1	1	1	1	2	1
GAP_80774__Triraphis_mollis	Triraphis mollis	Triraphideae	target capture	1	1	1	1	1	1	1	1	1	1	1	1	1	1	1	1	1	1	1	1	1	1	1	1	1	1	2	1	1	1	1	1	1	1	1	1	1	1	1	1	0	1	1	1	1	1
GAP_80775__Yakirra_australiensis	Panicum australiense	Paniceae	target capture	1	1	1	1	1	1	1	1	1	2	1	1	1	1	1	1	1	1	1	1	1	1	1	1	1	1	1	1	1	1	1	1	1	1	1	1	1	1	1	1	1	1	1	1	1	1
GAP_80776__Zoysia_macrantha	Zoysia macrantha subsp. walshii	Zoysieae	target capture	1	0	1	1	1	1	1	1	1	1	2	1	1	1	1	1	1	1	1	1	1	1	1	1	1	1	1	1	1	1	1	1	1	0	1	1	1	1	1	1	1	1	1	1	1	1
GAP_80798__Dichanthium_sericeum	Dichanthium sericeum subsp. humilius	Andropogoneae	target capture	1	0	1	1	1	1	1	1	0	1	1	1	1	1	1	1	1	1	1	1	1	1	1	1	1	1	1	1	1	1	1	1	1	1	1	1	1	1	1	1	1	1	1	1	2	1
GAP_80799__Anthosachne_scabra	Anthosachne scabra	Triticeae	target capture	1	0	1	1	1	1	1	1	1	1	1	1	0	1	1	1	1	1	1	1	1	1	1	0	1	1	1	1	1	1	1	1	1	1	0	1	1	1	1	1	0	1	0	1	1	1
GAP_80800__Hyparrhenia_hirta	Hyparrhenia hirta	Andropogoneae	target capture	1	0	1	1	1	1	1	1	0	1	1	1	0	0	1	0	1	1	1	1	1	1	1	1	1	1	0	1	1	1	1	1	1	1	0	1	0	1	1	1	0	1	1	1	1	1
GAP_80801__Polypogon_tenellus	Polypogon tenellus	Poeae	target capture	1	0	1	1	1	1	1	1	1	1	1	1	1	1	1	1	1	1	1	1	1	1	1	1	1	1	0	1	1	1	1	1	1	1	1	1	1	1	1	1	1	1	1	1	1	1
GAP_80802__Stenotaphrum_micranthum	Stenotaphrum micranthum	Paniceae	target capture	1	1	1	1	1	1	1	1	1	1	1	1	0	1	1	1	1	1	1	2	1	1	1	1	1	1	1	1	1	1	1	1	1	1	1	1	1	1	1	1	1	1	1	1	1	1
GAP_80825__Urochloa_piligera	Urochloa piligera	Paniceae	target capture	1	1	1	1	1	1	1	1	1	1	1	1	1	1	1	0	1	4	1	1	1	1	1	1	1	0	1	1	1	1	1	1	1	1	1	1	1	1	1	1	0	1	1	1	1	1
GAP_80826__Tragus_australianus	Tragus australianus	Cynodonteae	target capture	1	1	1	1	1	1	1	1	1	1	1	1	1	1	1	1	1	1	1	1	1	1	1	1	1	1	1	1	1	1	1	1	1	1	1	1	1	1	1	1	1	1	1	1	1	1
GAP_80827__Panicum_decompositum	Panicum decompositum	Paniceae	target capture	1	1	1	1	1	1	1	1	1	2	2	1	1	1	1	2	1	1	1	1	1	1	1	1	1	1	1	1	1	1	0	1	1	1	1	1	1	1	1	1	1	2	1	1	2	1
GAP_80828__Hemarthria_uncinata	Hemarthria uncinata	Andropogoneae	target capture	1	1	1	1	1	1	1	1	1	1	1	1	1	1	1	1	1	1	1	1	1	1	1	1	1	1	1	1	1	1	1	1	1	1	1	1	1	1	1	1	1	1	1	1	1	1
GAP_80829__Eragrostis_australasica	Sporobolus ramigerus	Zoysieae	target capture	1	1	1	2	1	1	0	1	1	1	2	1	1	1	1	1	2	1	1	1	1	1	1	1	1	1	2	1	2	1	1	1	1	1	1	1	1	1	0	1	0	1	1	1	1	1
GAP_80830__Echinochloa_inundata	Echinochloa inundata	Paniceae	target capture	1	1	1	1	1	1	1	1	1	1	1	1	1	1	1	1	1	1	1	1	1	1	1	1	1	1	1	1	0	1	1	1	1	1	1	1	1	1	1	1	1	1	1	1	1	1
GAP_80831__Distichlis_distichophylla	Distichlis distichophylla	Cynodonteae	target capture	1	1	1	1	1	1	1	1	1	2	2	1	1	1	1	1	2	1	1	1	1	1	1	1	1	1	1	1	1	2	1	1	1	1	1	1	0	1	0	1	0	2	0	1	2	2
GAP_80902__Garnotia_stricta	Garnotia stricta var. longiseta	Arundinelleae	target capture	1	1	1	1	1	1	1	1	1	1	1	1	1	1	1	1	1	1	0	1	1	1	1	1	1	1	1	1	1	1	0	2	1	1	1	1	1	1	0	1	1	1	1	1	1	1
GAP_81006__Arthragrostis_brassiana	Arthragrostis brassiana	Paniceae	target capture	1	1	1	1	1	1	1	1	1	2	2	1	0	1	1	1	1	1	1	1	1	0	1	1	1	1	1	1	2	1	1	2	1	1	1	1	1	0	1	1	1	2	1	1	1	1
GAP_81007__Coelachne_pulchella	Coelachne pulchella	Isachneae	target capture	1	1	1	1	1	1	1	1	1	0	3	1	1	1	1	1	1	1	1	1	1	3	1	1	1	1	1	1	1	1	1	1	1	1	1	1	1	1	1	1	1	1	1	1	1	1
GAP_81104__Arthraxon_hispidus	Arthraxon hispidus	Andropogoneae	target capture	1	0	1	1	1	1	1	1	1	2	2	1	1	1	1	1	1	1	1	1	1	1	1	2	1	1	1	1	2	1	1	2	1	1	1	1	1	1	1	1	1	1	0	1	1	1
GAP_81105__Cynochloris_reynoldensis	× Cynochloris reynoldsensis	Cynodonteae	target capture	1	1	1	1	1	1	1	1	1	1	1	1	1	1	1	1	1	0	1	1	1	1	1	1	1	1	1	1	1	1	1	1	1	0	1	1	1	1	1	1	1	1	1	1	1	1
GAP_81106__Eragrostiella_bifaria	Eragrostiella bifaria var. bifaria	Cynodonteae	target capture	1	1	1	1	1	1	1	1	0	1	1	1	1	1	1	1	1	1	1	1	1	1	1	1	1	1	1	1	1	1	1	1	1	1	1	1	1	1	1	1	1	1	0	1	1	1
GAP_81107__Sporobolus_creber	Sporobolus creber	Zoysieae	target capture	1	0	1	1	1	1	1	1	1	1	1	1	1	1	1	1	1	1	1	1	1	1	1	2	1	1	1	1	0	1	1	1	1	1	1	1	1	1	1	1	0	1	2	1	1	2
GAP_81150__Dallwatsonia_felliana	Hymenachne felliana	Paspaleae	target capture	1	1	1	1	1	1	1	1	1	2	2	1	1	1	1	1	1	1	1	2	1	3	1	1	1	0	1	1	2	2	1	1	1	1	1	2	0	2	1	1	2	3	2	1	3	3
GAP_81184__Microchloa_indica	Microchloa indica	Cynodonteae	target capture	1	0	1	1	1	1	1	1	1	1	1	1	1	1	1	1	1	1	1	1	1	1	1	1	1	1	1	1	1	1	1	1	1	1	1	1	1	1	1	1	1	1	1	1	1	1
PAFTOL_025583__Chloridoideae_sp	Stiburus alopecuroides	Eragrostideae	target capture	1	0	1	1	1	1	1	1	1	1	1	1	1	1	1	1	1	1	1	1	1	1	1	1	1	1	1	1	0	1	1	1	1	1	1	1	1	1	1	1	1	1	1	1	1	1
PAFTOL_025585__Panicoideae_sp	Altoparadisium chapadense	Paspaleae	target capture	1	1	1	1	1	1	1	1	1	1	1	1	1	1	1	1	1	1	1	1	1	1	1	1	1	1	1	1	1	1	1	1	1	1	1	1	1	1	1	1	1	1	1	1	2	1
PAFTOL_5927__Acritochaete_volkensii	Acritochaete volkensii	Paniceae	target capture	1	1	1	1	1	0	1	1	0	1	0	1	1	0	1	0	1	1	1	1	1	1	1	1	1	1	0	1	1	1	1	1	1	1	0	1	0	1	1	1	0	1	1	1	1	1
PAFTOL_5929__Acroceras_calcicola	Acroceras calcicola	Paniceae	target capture	1	0	1	1	1	1	1	1	1	1	1	1	1	1	1	1	1	1	1	1	1	1	1	0	1	1	1	1	1	1	1	1	1	1	1	1	1	1	1	0	1	1	1	1	2	1
PAFTOL_5930__Acroceras_tonkinense	Acroceras tonkinense	Paniceae	target capture	1	1	1	1	1	1	1	1	1	1	1	1	1	1	1	1	1	3	1	1	1	1	1	1	1	1	1	1	1	1	1	1	1	1	0	1	1	1	0	1	1	2	1	1	3	1
PAFTOL_5931__Acroceras_zizanioides	Acroceras zizanioides	Paniceae	target capture	1	1	1	1	1	1	1	1	1	1	1	1	0	1	1	1	1	1	1	1	1	1	1	1	1	1	1	1	0	1	1	1	1	0	1	1	1	1	1	1	1	1	1	1	1	2
PAFTOL_5932__Brachiaria_dimorpha	Brachiaria dimorpha	Paniceae	target capture	1	1	1	1	1	1	1	1	1	1	2	1	1	1	1	1	1	1	1	2	1	2	1	1	1	1	1	1	0	1	1	1	1	1	1	1	1	1	1	1	1	1	1	1	2	1
PAFTOL_5933__Poecilostachys_oplismenoides	Chloachne oplismenoides	Paniceae	target capture	1	0	1	1	1	1	0	1	1	1	1	1	1	1	1	1	1	1	1	1	1	0	1	1	1	1	1	1	1	1	1	1	1	1	1	1	1	1	1	1	1	1	1	1	1	1
PAFTOL_5934__Cyphochlaena_madagascariensis	Cyphochlaena madagascariensis	Paniceae	target capture	1	1	1	1	1	1	1	1	1	1	2	1	1	1	1	1	1	1	1	1	1	1	1	1	1	1	1	1	1	1	1	1	1	1	1	1	1	1	1	1	1	2	1	1	3	1
PAFTOL_5935__Cyrtococcum_deltoideum	Cyrtococcum deltoideum	Paniceae	target capture	1	1	1	1	1	1	1	1	1	1	1	1	1	1	1	1	1	0	1	2	1	1	1	1	1	1	1	1	1	1	1	1	1	1	1	1	1	1	1	1	1	1	1	1	2	1
PAFTOL_5936__Cyrtococcum_trigonum	Cyrtococcum trigonum	Paniceae	target capture	1	1	1	1	1	1	1	1	1	1	4	1	1	1	1	1	0	1	1	2	1	1	1	1	1	1	1	1	1	1	1	1	1	0	1	1	1	1	1	1	1	1	1	1	2	1
PAFTOL_5937__Echinochloa_jubata	Echinochloa jubata	Paniceae	target capture	1	1	1	1	1	1	1	1	1	1	1	1	1	1	1	1	1	1	1	1	1	1	1	1	1	1	1	1	1	1	1	1	1	1	1	1	1	1	1	1	1	1	1	1	2	1
PAFTOL_5939__Lasiacis_grisebachii	Lasiacis grisebachii	Paniceae	target capture	1	1	1	0	1	1	1	1	1	1	1	1	0	1	1	0	1	1	1	1	1	1	0	0	1	1	1	1	1	1	1	1	1	1	0	1	0	1	1	1	0	1	1	1	1	1
PAFTOL_5941__Morronea_arundinariae	Morronea arundinariae	Paniceae	target capture	1	1	1	1	1	1	1	1	1	1	1	1	0	1	1	1	1	1	1	2	1	1	1	1	1	1	1	1	1	1	1	1	1	1	1	1	1	1	1	1	0	1	1	1	3	1
PAFTOL_5942__Oplismenus_burmanni	Oplismenus burmanni	Paniceae	target capture	1	1	1	1	1	1	1	1	2	1	1	1	1	0	1	1	1	1	1	1	1	1	1	1	1	1	1	1	1	1	1	1	1	1	1	1	1	1	1	1	1	1	1	1	2	1
PAFTOL_5943__Oplismenus_sp	Oplismenus sp.	Paniceae	target capture	1	1	1	1	1	1	0	1	1	1	1	1	1	1	1	1	1	1	1	1	1	1	1	1	1	1	1	1	1	1	0	1	1	1	1	1	1	1	1	1	1	1	1	1	1	1
PAFTOL_5945__Panicum_mitopus	Panicum mitopus	Paniceae	target capture	1	0	1	1	1	1	1	1	1	1	1	1	1	1	1	1	1	1	1	2	1	1	0	1	1	1	1	1	1	1	1	1	1	1	1	1	1	1	1	1	1	1	0	1	2	1
PAFTOL_5946__Panicum_spergulifolium	Panicum spergulifolium	Paniceae	target capture	1	1	1	1	1	1	1	1	1	1	1	1	1	1	1	1	1	1	1	1	1	1	1	1	1	1	1	1	1	1	1	1	1	1	1	1	1	1	1	1	1	1	1	1	1	1
PAFTOL_5947__Parodiophyllochloa_ovulifera	Parodiophyllochloa ovulifera	Paniceae	target capture	1	1	1	1	1	1	1	1	1	2	2	1	1	1	1	0	1	1	1	1	1	1	1	1	1	1	1	1	1	1	1	1	1	1	1	3	1	1	1	1	1	1	1	1	1	1
PAFTOL_5948__Poecilostachys_geminata	Poecilostachys geminata	Paniceae	target capture	1	1	1	1	1	1	1	1	1	1	1	1	1	1	1	1	1	1	1	1	1	1	1	1	1	1	1	1	1	1	1	1	1	1	1	1	1	1	1	1	1	1	1	1	2	1
PAFTOL_5950__Panicum_neoperrieri	Panicum neoperrieri	Paniceae	target capture	1	1	1	2	1	1	1	1	1	1	1	1	1	1	1	1	1	1	1	2	1	1	1	2	1	1	1	1	1	1	1	1	1	1	1	1	1	1	0	1	1	1	1	1	1	1
PAFTOL_6287__Chrysochloa_hindsii	Chrysochloa hindsii	Cynodonteae	target capture	1	1	1	1	1	0	1	1	1	1	1	1	1	1	1	0	1	1	1	1	1	1	1	1	1	1	0	1	0	1	1	1	1	1	1	1	1	1	1	1	1	1	1	1	1	1
PAFTOL_6288__Daknopholis_boivinii	Daknopholis boivinii	Cynodonteae	target capture	1	0	1	1	1	1	1	1	1	1	1	1	1	1	1	1	1	1	1	1	1	1	1	1	1	1	1	1	0	1	1	1	1	1	1	1	1	1	1	1	1	1	1	1	1	1
PAFTOL_6289__Leptochloa_panicea	Dinebra panicea	Cynodonteae	target capture	1	1	1	1	1	1	1	1	1	1	1	1	1	1	1	1	1	1	1	1	1	1	1	1	1	1	1	1	1	1	1	1	1	1	1	1	1	1	1	1	0	1	1	1	1	1
PAFTOL_6291__Harpochloa_falx	Harpochloa falx	Cynodonteae	target capture	1	0	1	1	1	1	1	1	1	1	1	1	0	1	1	1	1	1	1	1	1	1	1	1	1	1	1	1	1	1	1	1	1	1	1	1	1	1	1	1	1	1	1	1	1	0
PAFTOL_6292__Micrachne_fulva	Micrachne fulva	Cynodonteae	target capture	1	0	1	1	1	0	0	1	0	1	1	1	1	0	0	0	1	1	1	1	1	1	1	1	1	1	0	1	1	1	0	1	1	1	0	1	1	1	1	1	0	1	1	1	1	1
PAFTOL_6293__Lepturus_anadabolavensis	Lepturus anadabolavensis	Cynodonteae	target capture	1	1	1	1	1	1	1	1	1	1	2	1	1	1	1	0	1	1	1	1	1	1	1	1	1	1	1	1	1	1	1	1	1	1	1	1	1	1	1	1	0	1	1	1	1	1
PAFTOL_6294__Microchloa_sp	Microchloa sp.	Cynodonteae	target capture	1	0	1	1	1	0	1	1	1	1	1	1	1	1	1	0	1	1	1	1	1	1	1	1	1	0	1	1	1	1	1	1	1	1	1	1	1	1	1	1	1	1	1	1	1	1
PAFTOL_6296__Pommereulla_cornucopiae	Pommereulla cornucopiae	Cynodonteae	target capture	0	1	1	1	1	0	1	1	0	1	1	1	0	1	1	0	1	1	0	1	1	1	1	1	1	1	1	1	1	1	1	1	1	1	1	1	0	1	0	1	1	1	1	1	0	1
PAFTOL_6297__Monelytrum_luederitzianum	Monelytrum luederitzianum	Cynodonteae	target capture	1	0	1	1	1	0	0	1	0	1	1	1	0	0	1	1	1	1	1	1	1	1	1	1	1	0	1	1	1	1	0	1	1	1	0	0	1	1	1	1	0	1	1	1	1	0
PAFTOL_6298__Orthacanthus_pedunculatus	Orthacanthus pedunculatus	Cynodonteae	target capture	1	0	1	1	1	1	1	1	1	1	1	1	1	1	1	0	1	1	1	1	1	1	1	1	1	1	1	1	1	1	1	2	1	1	1	1	1	1	1	1	1	1	1	1	1	1
PAFTOL_6299__Pogononeura_biflora	Pogononeura biflora	Cynodonteae	target capture	1	0	1	1	1	0	1	1	1	1	1	1	0	1	1	0	1	1	1	1	1	1	1	1	1	1	1	1	1	1	1	1	1	1	0	1	1	1	1	1	0	1	1	1	1	1
PAFTOL_6300__Polevansia_rigida	Polevansia rigida	Cynodonteae	target capture	1	0	1	1	1	1	1	1	1	1	1	1	1	1	1	0	1	1	1	1	1	1	1	1	1	1	1	1	1	1	1	1	1	1	1	1	1	1	1	1	1	1	1	1	1	1
PAFTOL_6301__Craspedorhachis_africana	Craspedorhachis africana	Cynodonteae	target capture	1	0	1	1	1	1	1	1	1	1	1	1	1	1	1	1	1	1	1	1	1	1	1	1	1	1	1	1	1	1	1	1	1	1	1	1	1	1	1	1	1	1	1	1	1	1
PAFTOL_6302__Bewsia_biflora	Bewsia biflora	Cynodonteae	target capture	1	0	1	1	1	1	1	1	1	1	1	1	0	1	1	0	1	1	1	1	1	1	1	1	1	1	1	1	1	1	1	1	1	1	1	1	1	1	1	1	0	1	1	1	1	1
PAFTOL_6303__Lophacme_digitata	Lophacme digitata	Cynodonteae	target capture	1	1	1	1	1	1	1	1	1	1	1	1	1	1	1	0	1	1	1	1	1	1	1	1	1	1	1	1	1	1	1	1	1	1	1	1	1	1	1	1	1	1	1	1	1	1
PAFTOL_6304__Hubbardochloa_gracilis	Hubbardochloa gracilis	Cynodonteae	target capture	1	0	1	1	1	1	1	1	1	1	1	1	1	1	1	1	1	1	1	1	1	1	1	1	1	1	1	1	1	1	1	1	1	1	1	1	1	1	1	1	1	1	1	1	1	1
PAFTOL_6305__Kampochloa_brachyphylla	Kampochloa brachyphylla	Cynodonteae	target capture	1	1	1	1	1	1	1	1	1	1	0	1	0	1	1	0	1	1	1	1	0	1	1	1	1	1	1	1	1	1	1	1	1	1	1	1	1	1	1	1	1	1	1	1	1	1
PAFTOL_6306__Lepturidium_insulare	Lepturidium insulare	Cynodonteae	target capture	1	0	1	1	0	1	1	1	0	1	1	1	0	1	1	1	1	1	1	1	1	1	1	1	1	1	1	1	1	1	1	1	1	1	0	1	1	0	1	1	0	1	1	1	1	1
PAFTOL_6307__Sclerodactylon_sp	Sclerodactylon sp.	Cynodonteae	target capture	1	1	1	1	1	1	1	1	1	1	1	1	1	1	1	1	1	1	1	1	1	1	1	1	1	1	1	1	1	1	1	1	1	1	1	1	1	1	1	1	1	1	1	1	1	1
PAFTOL_6308__Neesiochloa_barbata	Neesiochloa barbata	Cynodonteae	target capture	1	1	1	1	0	0	1	1	1	1	1	1	1	1	1	0	1	1	1	1	1	1	1	1	1	1	1	1	0	1	1	1	1	1	1	0	1	1	1	1	0	1	1	1	1	1
PAFTOL_6310__Odyssea_paucinervis	Odyssea paucinervis	Cynodonteae	target capture	1	1	1	1	1	1	1	1	1	1	1	1	0	1	0	0	1	1	1	1	1	1	1	2	1	1	1	1	1	1	1	1	1	1	0	2	1	1	1	1	0	1	1	1	1	1
PAFTOL_6311__Zaqiqah_mucronata	Zaqiqah mucronata	Cynodonteae	target capture	1	1	1	1	1	1	1	1	1	1	1	1	1	1	1	0	1	1	1	1	1	1	1	1	1	1	1	1	1	1	1	1	1	1	1	1	1	1	1	1	0	1	1	1	1	1
PAFTOL_6313__Triplasiella_eragrostoides	Triplasiella eragrostoides	Cynodonteae	target capture	1	0	1	1	1	0	1	1	1	1	1	1	0	1	1	1	1	1	1	1	1	1	1	1	1	1	1	1	1	1	1	1	1	1	1	1	1	1	1	1	0	1	0	1	1	1
PAFTOL_6315__Mosdenia_leptostachys	Mosdenia leptostachys	Cynodonteae	target capture	1	0	1	1	1	0	0	1	1	1	0	1	0	1	1	0	1	1	1	1	1	1	0	1	1	0	1	1	0	1	1	1	1	1	0	1	0	1	1	1	0	0	1	1	1	0
PAFTOL_6317__Habrochloa_bullockii	Habrochloa bullockii	Triraphideae	target capture	1	0	1	1	0	0	1	1	1	1	1	1	0	1	1	0	1	1	1	1	1	1	1	1	1	1	1	1	1	1	1	1	1	1	1	1	1	1	1	1	1	1	1	1	1	1
PAFTOL_6318__Urochondra_setulosa	Urochondra setulosa	Zoysieae	target capture	1	1	1	1	1	1	1	1	1	1	1	1	1	1	1	2	1	1	1	1	1	1	1	1	1	1	1	1	1	1	1	1	1	1	1	2	0	1	1	1	0	1	1	1	1	1
PAFTOL_6320__Tetrachaete_elionuroides	Tetrachaete elionuroides	Cynodonteae	target capture	1	0	1	1	1	0	1	1	1	1	1	1	1	1	1	1	1	1	1	1	1	1	1	1	1	1	1	1	0	1	1	1	1	1	1	1	1	1	1	1	1	1	1	1	2	1
PAFTOL_6321__Tetrachne_dregei	Tetrachne dregei	Eragrostideae	target capture	1	1	1	1	1	1	1	1	1	1	1	1	1	1	1	1	1	1	1	2	1	1	1	1	1	1	1	1	1	1	1	1	1	1	1	1	1	1	1	1	1	1	1	1	2	2
PAFTOL_6322__Cladoraphis_spinosa	Cladoraphis spinosa	Eragrostideae	target capture	1	0	1	1	1	0	1	1	1	1	1	1	1	1	1	1	1	1	1	1	1	1	1	1	1	1	1	1	0	1	1	1	1	1	1	1	1	1	1	1	1	1	1	1	1	1
PAFTOL_6324__Steirachne_barbata	Steirachne barbata	Eragrostideae	target capture	1	1	1	1	1	1	1	1	1	1	1	1	1	1	1	1	1	1	1	1	1	1	1	1	1	1	1	1	1	1	1	1	1	1	0	1	1	0	1	1	1	1	1	1	2	2
PAFTOL_6325__Stiburus_conrathii	Stiburus conrathii	Eragrostideae	target capture	1	0	1	1	1	1	1	1	1	1	1	1	1	1	1	1	1	1	1	1	1	1	1	1	1	1	1	1	0	1	1	1	1	1	1	1	1	1	1	1	1	1	1	1	1	1
PAFTOL_6358__Moliniopsis_japonica	Moliniopsis japonica	Molinieae	target capture	1	1	1	1	1	1	1	1	1	1	1	1	1	1	1	1	1	1	1	1	1	1	0	1	1	1	1	1	1	1	1	1	1	0	1	1	1	1	1	1	0	1	1	1	1	1
PAFTOL_6360__Styppeiochloa_hitchcockii	Styppeiochloa hitchcockii	Crinipedeae	target capture	1	1	1	1	1	1	1	1	1	1	1	1	1	1	1	1	1	1	1	1	1	1	1	1	1	1	1	1	1	1	1	1	1	1	1	1	1	1	1	1	1	1	1	1	2	1
PAFTOL_6362__Austroderia_richardii	Austroderia richardii	Danthonieae	target capture	1	1	1	3	1	1	1	1	1	1	1	1	1	1	1	1	3	1	1	1	1	2	1	1	1	1	0	1	1	0	1	1	1	1	0	2	1	1	1	1	1	1	1	1	4	1
PAFTOL_6366__Phaenanthoecium_koestlinii	Phaenanthoecium koestlinii	Danthonieae	target capture	1	0	1	1	1	1	1	1	0	1	1	1	1	1	1	1	1	1	1	1	1	1	1	1	1	1	1	1	1	1	1	1	1	1	1	1	1	1	1	1	1	1	1	1	1	1
PAFTOL_6367__Heteranthoecia_guineensis	Heteranthoecia guineensis	Isachneae	target capture	1	1	1	1	1	1	1	1	1	1	2	1	1	1	1	1	1	1	1	1	1	2	1	1	1	1	1	1	1	1	1	1	1	1	0	1	1	1	1	1	1	1	1	1	1	1
PAFTOL_6368__Hubbardia_heptaneuron	Hubbardia heptaneuron	Isachneae	target capture	1	1	1	1	1	1	1	1	0	1	1	1	0	1	1	0	1	1	1	1	1	1	1	1	1	1	0	1	1	1	1	1	1	1	0	1	0	0	1	1	0	1	1	1	1	1
PAFTOL_6369__Limnopoa_meeboldii	Limnopoa meeboldii	Isachneae	target capture	1	1	1	1	1	1	1	1	1	1	1	1	2	1	1	1	1	1	1	1	1	1	0	1	1	1	1	1	1	1	1	1	1	1	1	1	1	1	1	1	1	1	1	1	1	1
PAFTOL_6371__Scutachne_dura	Scutachne dura	Paniceae	target capture	1	1	1	1	1	0	1	1	1	2	2	1	1	1	1	1	1	1	1	1	1	1	1	1	1	1	1	1	1	1	1	1	1	1	1	1	1	1	1	1	0	1	1	1	1	2
PAFTOL_6372__Thuarea_perrieri	Thuarea perrieri	Paniceae	target capture	1	1	1	1	1	1	1	1	1	1	1	1	1	1	1	1	1	2	1	1	1	1	1	1	1	1	1	1	1	1	4	1	1	1	1	1	1	1	1	1	1	1	1	1	1	1
PAFTOL_6373__Tricholaena_sp	Tricholaena sp.	Paniceae	target capture	1	1	1	1	1	1	1	1	1	2	1	1	1	1	1	1	1	1	1	1	1	1	1	1	1	1	1	1	1	1	1	1	1	1	1	1	1	1	1	1	1	1	1	1	2	1
PAFTOL_6374__Altoparadisium_scabrum	Altoparadisium scabrum	Paspaleae	target capture	1	1	1	1	1	1	1	1	1	1	1	1	1	1	1	0	1	1	1	1	1	1	1	1	2	1	1	1	1	1	1	1	1	1	0	1	1	1	1	1	0	1	1	1	2	1
PAFTOL_6375__Cyphonanthus_discrepans	Cyphonanthus discrepans	Paspaleae	target capture	1	1	1	1	1	1	1	1	1	1	1	1	1	0	1	1	1	1	1	1	1	1	1	1	1	1	1	1	1	0	1	1	1	1	1	1	1	1	1	1	1	1	1	1	1	1
PAFTOL_6376__Keratochlaena_rigidifolia	Keratochlaena rigidifolia	Paspaleae	target capture	1	1	1	1	1	1	1	1	1	1	1	1	1	1	1	1	1	1	0	1	1	1	1	1	0	1	1	1	0	1	1	2	1	1	1	3	1	1	1	1	1	2	1	1	1	1
PAFTOL_6377__Aakia_tuerckheimii	Aakia tuerckheimii	Paspaleae	target capture	1	1	1	1	1	1	1	1	1	1	2	1	1	1	1	0	1	1	1	1	1	1	1	1	1	1	1	1	1	1	1	1	1	1	0	3	1	1	1	1	1	1	1	1	1	1
PAFTOL_6378__Arundoclaytonia_dissimilis	Arundoclaytonia dissimilis	Steyermarkochloeae	target capture	1	1	1	1	1	1	1	1	1	1	0	1	1	1	1	1	1	1	0	1	1	1	1	1	2	1	1	1	1	1	1	1	1	1	1	1	1	1	1	1	1	1	1	1	1	1
PAFTOL_6380__Gilgiochloa_indurata	Gilgiochloa indurata	Tristachyideae	target capture	1	1	1	1	1	1	1	1	1	1	1	1	1	1	1	1	1	1	1	1	1	1	1	1	1	1	1	1	1	1	1	1	1	1	1	1	1	1	1	1	1	1	1	1	1	1
PAFTOL_6381__Trichopteryx_sp	Trichopteryx sp.	Tristachyideae	target capture	1	1	1	1	1	1	1	1	1	1	2	1	2	1	1	1	1	1	1	1	1	1	1	1	1	1	1	1	1	1	1	1	1	1	1	1	1	1	1	1	1	1	1	1	1	1
PAFTOL_6382__Zonotriche_decora	Zonotriche decora	Tristachyideae	target capture	1	1	1	1	1	1	1	1	1	1	1	1	1	1	1	1	1	1	1	1	1	1	1	1	1	1	1	1	0	1	1	1	1	1	1	1	1	1	1	1	1	1	1	1	1	1
PAFTOL_6384__Lophatherum_sinense	Lophatherum sinense	Zeugiteae	target capture	1	1	1	1	1	1	1	1	1	1	1	1	0	1	1	1	1	1	1	1	1	2	1	1	1	1	1	1	1	1	1	1	1	1	1	1	1	1	1	1	0	1	1	1	3	2
PAFTOL_6385__Orthoclada_africana	Orthoclada africana	Zeugiteae	target capture	1	1	1	1	1	1	1	1	1	1	1	1	1	1	1	1	1	1	1	1	1	1	1	1	1	1	1	1	1	1	1	1	1	1	1	1	1	1	1	1	1	1	1	1	2	1
PAFTOL_7160__Tetrarrhena_laevis	Tetrarrhena laevis	Ehrharteae	target capture	1	0	1	0	1	1	1	1	1	1	1	1	0	1	1	1	1	0	1	1	1	1	1	0	1	1	0	1	0	1	1	1	1	1	1	1	1	1	1	1	0	1	1	1	1	1
PAFTOL_7162__Zizaniopsis_miliacea	Zizaniopsis miliacea	Oryzeae	target capture	1	1	1	1	1	1	1	1	1	1	1	1	0	1	1	0	1	1	1	1	1	1	1	1	1	1	1	1	1	1	1	1	1	1	1	1	1	1	1	1	1	1	1	1	1	1
PAFTOL_7164__Sasaella_amuneana	Sasaella masamuneana	Arundinarieae	target capture	1	1	1	2	1	0	1	1	1	1	1	1	1	1	1	1	1	1	1	1	1	1	1	1	1	1	0	1	1	0	1	1	1	1	1	1	1	1	1	1	1	1	1	1	1	1
PAFTOL_7165__Sinobambusa_tootsik	Sinobambusa tootsik	Arundinarieae	target capture	1	1	1	1	1	1	1	1	1	1	1	1	1	0	1	0	1	1	1	1	1	1	1	1	1	1	1	1	1	1	1	1	1	1	0	1	1	1	1	1	0	1	1	1	1	1
PAFTOL_7166__Chloothamnus_elatus	Chloothamnus elatus	Bambuseae	target capture	1	1	1	1	1	1	1	1	1	1	0	1	1	0	1	1	1	1	1	1	1	1	1	0	1	0	1	1	1	1	1	1	1	1	1	1	1	1	1	1	0	1	1	1	1	1
PAFTOL_7167__Dinochloa_malayana	Dinochloa malayana	Bambuseae	target capture	1	1	1	1	1	0	0	1	1	1	1	1	1	1	1	1	1	1	1	1	1	1	1	0	1	1	0	1	1	1	1	1	1	1	1	1	1	1	1	1	0	1	1	1	1	1
PAFTOL_7168__Greslania_circinata	Greslania circinata	Bambuseae	target capture	1	0	1	1	1	1	1	1	1	1	1	1	1	1	2	1	1	1	1	1	1	1	1	1	1	1	0	1	1	1	1	1	1	1	1	1	1	1	1	1	0	1	1	1	1	1
PAFTOL_7169__Holttumochloa_hainanensis	Holttumochloa hainanensis	Bambuseae	target capture	1	1	1	1	1	1	1	1	1	1	1	1	1	1	1	1	1	1	1	1	1	1	1	1	1	0	1	1	1	1	1	1	1	1	1	1	1	0	1	1	1	1	1	1	1	1
PAFTOL_7170__Melocalamus_yunnanensis	Melocalamus yunnanensis	Bambuseae	target capture	1	1	1	1	1	1	1	1	1	1	1	1	1	0	2	1	1	1	1	1	1	1	1	0	1	1	1	1	1	1	1	1	1	1	1	1	1	1	1	1	0	1	1	1	1	1
PAFTOL_7171__Neohouzeaua_fimbriata	Neohouzeaua fimbriata	Bambuseae	target capture	1	1	1	1	1	1	1	1	1	1	1	1	1	1	1	1	1	1	1	1	1	1	1	0	1	0	1	1	1	1	1	1	1	1	1	1	1	1	1	1	1	1	1	1	1	1
PAFTOL_7173__Phuphanochloa_speciosa	Phuphanochloa speciosa	Bambuseae	target capture	1	1	1	1	1	1	0	1	1	1	1	1	1	0	1	1	1	1	1	1	1	1	1	1	1	0	0	1	1	1	1	1	1	1	1	1	1	1	1	1	0	1	1	1	1	1
PAFTOL_7174__Pseudostachyum_polymorphum	Pseudostachyum polymorphum	Bambuseae	target capture	1	1	1	1	1	1	1	1	0	1	1	1	1	0	1	1	1	1	1	1	1	1	1	0	1	1	1	1	1	1	0	0	1	1	1	1	1	0	1	1	0	1	1	1	1	1
PAFTOL_7175__Vietnamosasa_pusilla	Vietnamosasa pusilla	Bambuseae	target capture	1	1	1	1	1	1	1	1	1	1	1	1	1	0	1	1	0	1	1	1	1	1	1	1	1	0	1	1	1	1	1	1	1	1	1	1	1	1	1	1	0	1	1	1	1	1
PAFTOL_7176__Brachyelytrum_erectum	Brachyelytrum erectum	Brachyelytreae	target capture	1	0	1	1	1	0	1	1	1	1	0	1	1	1	1	1	1	1	1	1	1	1	1	1	1	1	0	1	1	1	1	1	1	1	1	1	1	1	1	1	0	1	1	1	1	1
PAFTOL_7179__Pleuropogon_sabinei	Pleuropogon sabinei	Meliceae	target capture	1	0	1	1	1	0	1	1	1	1	1	1	0	1	1	0	1	1	1	1	1	1	1	0	1	1	0	1	0	1	0	1	1	1	0	1	1	1	1	1	0	1	1	1	1	1
PAFTOL_7182__Arctophila_fulva	Dupontia fulva	Poeae	target capture	1	0	1	1	1	1	1	1	1	1	1	1	1	1	1	1	1	1	1	1	1	1	1	1	1	1	1	1	1	1	1	1	1	1	1	1	1	1	1	1	0	1	1	1	1	1
PAFTOL_7183__Arctopoa_eminens	Arctopoa eminens	Poeae	target capture	1	0	1	1	1	1	1	1	1	1	1	1	0	0	1	1	1	1	1	1	1	1	1	1	1	0	1	1	1	1	1	1	1	1	1	1	1	1	1	1	1	1	1	1	1	1
PAFTOL_7184__Avellinia_michelii	Avellinia festucoides	Poeae	target capture	1	0	1	1	1	1	1	1	1	1	1	1	0	1	1	1	1	1	1	1	1	1	1	0	1	1	1	1	1	1	1	1	1	1	1	1	1	1	1	1	0	1	1	1	1	1
PAFTOL_7185__Avenella_flexuosa	Avenella flexuosa	Poeae	target capture	1	0	1	0	1	0	0	1	1	1	0	1	0	0	1	1	1	1	1	0	1	1	1	0	0	1	0	1	0	1	0	1	1	1	0	1	0	1	1	1	0	1	1	1	1	1
PAFTOL_7188__Catabrosella_variegata	Catabrosella variegata	Poeae	target capture	1	0	1	0	1	0	1	1	0	1	1	1	0	0	1	0	1	1	1	0	1	1	1	0	1	0	0	1	1	1	0	1	1	0	0	0	0	0	1	1	0	1	1	1	1	0
PAFTOL_7190__Coleanthus_subtilis	Leptothrium senegalense	Cynodonteae	target capture	1	0	1	1	1	1	1	1	1	1	1	1	1	1	1	1	1	1	1	1	1	1	1	1	1	1	1	1	1	1	1	1	1	1	1	1	0	1	1	1	1	1	1	1	1	1
PAFTOL_7192__Corynephorus_fasciculatus	Corynephorus fasciculatus	Poeae	target capture	1	0	1	0	1	0	1	1	0	1	1	1	0	0	1	0	1	1	1	1	1	1	0	0	1	1	0	1	0	1	0	1	1	1	0	1	0	1	1	1	0	1	0	1	1	1
PAFTOL_7193__Cinnagrostis_nitidula	Cinnagrostis nitidula	Poeae	target capture	1	0	1	1	1	1	1	1	1	1	1	1	1	1	1	1	1	2	1	0	1	1	1	1	1	1	0	1	1	1	1	1	1	1	1	1	1	0	1	0	1	1	1	1	1	1
PAFTOL_7194__Dichelachne_crinita	Pentapogon crinitus	Poeae	target capture	1	0	1	1	1	0	1	1	0	0	1	1	0	0	0	0	1	1	1	1	1	1	0	0	0	1	0	1	1	1	0	1	1	1	0	1	1	1	1	0	0	1	1	1	1	0
PAFTOL_7195__Dryopoa_dives	Dryopoa dives	Poeae	target capture	1	0	1	0	1	1	0	1	0	1	1	1	0	0	1	1	1	1	1	0	1	1	1	0	0	1	0	1	1	1	0	1	1	1	0	1	1	1	1	1	0	1	1	1	1	0
PAFTOL_7196__Dupontia_fisheri	Dupontia fisheri	Poeae	target capture	1	0	1	0	1	1	1	1	1	1	1	1	0	0	1	1	1	1	1	0	1	1	1	0	1	0	1	1	0	1	1	1	1	0	0	1	1	1	1	1	0	1	0	1	1	0
PAFTOL_7198__Gaudinia_fragilis	Gaudinia fragilis	Poeae	target capture	1	0	1	1	1	1	1	1	1	1	1	1	1	1	1	1	1	1	1	1	1	1	0	1	1	1	1	1	1	1	1	1	1	1	1	1	1	1	2	1	1	1	1	1	1	1
PAFTOL_7201__Hookerochloa_hookeriana	Hookerochloa hookeriana	Poeae	target capture	1	0	1	0	1	1	1	1	1	1	1	1	1	1	1	1	1	1	1	1	1	1	1	0	1	1	0	1	1	1	1	1	1	0	1	1	1	1	1	1	0	1	1	1	1	1
PAFTOL_7202__Lachnagrostis_aemula	Lachnagrostis aemula	Poeae	target capture	1	0	1	1	1	1	1	1	0	1	1	1	0	0	1	1	1	3	1	0	1	1	1	0	1	1	0	1	1	1	1	1	1	1	1	1	1	1	1	1	0	1	1	1	1	1
PAFTOL_7974__Pentapogon_quadrifidus	Pentapogon quadrifidus	Poeae	target capture	0	0	1	1	1	1	1	1	0	1	1	1	0	0	1	0	1	1	1	0	1	1	0	0	0	1	0	1	0	1	1	1	1	1	0	1	0	1	1	1	0	1	0	1	1	1
PAFTOL_7976__Phippsia_algida	Phippsia algida	Poeae	target capture	1	0	1	0	1	0	1	1	0	1	0	1	0	0	1	1	1	1	1	1	1	1	1	1	0	1	0	1	0	1	0	1	1	0	0	0	1	1	1	1	0	1	0	1	1	0
PAFTOL_7977__Relchela_panicoides	Relchela panicoides	Poeae	target capture	1	0	1	0	0	1	1	1	1	1	1	1	0	1	1	0	1	1	1	1	1	1	1	0	1	1	0	1	1	1	1	1	1	1	1	1	0	1	0	1	0	1	0	1	1	1
PAFTOL_7978__Rostraria_cristata	Rostraria cristata	Poeae	target capture	1	0	1	0	1	1	1	1	0	1	1	1	0	0	0	0	1	1	1	0	1	1	1	0	1	0	0	1	0	1	1	1	1	0	0	1	1	1	1	1	0	1	1	1	1	0
PAFTOL_7979__Podagrostis_aequivalvis	Tridentopsis mutica	Cynodonteae	target capture	1	0	1	1	1	1	1	1	1	0	1	1	1	1	1	1	1	1	1	1	1	1	1	1	1	1	1	1	1	1	1	1	1	1	0	2	1	1	1	1	1	1	1	1	1	1
PAFTOL_7982__Sphenopholis_obtusata	Triplasis purpurea	Cynodonteae	target capture	1	0	1	0	1	1	1	1	1	1	1	1	1	1	1	1	1	1	1	1	1	1	1	1	1	1	1	1	1	1	1	1	1	1	1	1	1	1	0	1	1	1	1	1	1	1
PAFTOL_7986__Eriocoma_hymenoides	Eriocoma hymenoides	Stipeae	target capture	1	0	1	1	1	0	1	1	1	1	1	1	1	0	1	0	1	1	1	1	1	1	1	1	1	1	0	1	1	1	1	1	1	1	0	1	1	1	1	1	0	1	1	1	1	0
PAFTOL_7987__Austrostipa_campylachne	Austrostipa campylachne	Stipeae	target capture	1	0	1	1	1	1	1	1	1	1	1	1	0	1	1	1	1	1	1	1	1	1	1	1	1	1	1	1	1	1	1	1	1	1	0	1	0	1	1	1	1	1	1	1	1	1
PAFTOL_7988__Hesperostipa_comata	Hesperostipa comata	Stipeae	target capture	1	0	1	1	1	1	1	1	1	1	1	1	0	1	1	1	0	1	1	0	1	1	1	1	1	1	1	1	1	1	1	1	1	1	1	1	1	1	1	1	1	1	1	1	1	1
PAFTOL_7989__Piptatheropsis_pungens	Piptatheropsis pungens	Stipeae	target capture	1	0	1	1	1	0	1	1	1	1	1	1	1	1	1	1	1	1	1	0	1	1	1	1	1	1	0	1	1	1	1	1	1	1	0	1	1	1	1	1	0	1	1	1	1	1
PAFTOL_7994__Leymus_mollis	Leymus mollis	Triticeae	target capture	1	0	1	1	1	0	1	1	1	1	1	1	1	0	1	1	1	1	1	1	1	1	1	0	1	1	1	1	1	1	1	1	1	1	1	1	1	1	1	1	0	1	1	1	1	1
PAFTOL_7995__Pascopyrum_smithii	Elymus smithii	Triticeae	target capture	1	0	1	0	1	1	1	1	1	1	0	1	1	1	1	1	1	1	1	1	1	1	1	0	1	1	0	1	1	1	0	1	1	0	0	1	1	1	0	1	0	1	1	1	1	1
PAFTOL_7996__Psathyrostachys_juncea	Psathyrostachys juncea	Triticeae	target capture	1	0	1	1	1	1	1	1	1	1	1	1	1	1	1	1	1	1	1	1	1	1	0	1	1	1	1	1	1	1	1	1	1	1	0	1	1	1	1	1	0	1	1	1	1	1
PAFTOL_7997__Pseudoroegneria_roegneria	Pseudoroegneria spicata	Triticeae	target capture	1	0	1	1	1	1	1	1	1	1	1	1	1	1	1	1	1	1	1	1	1	1	1	1	1	1	1	1	1	1	1	1	1	1	1	1	1	1	0	1	0	1	1	1	1	1
PAFTOL_7998__Agenium_leptocladum	Agenium leptocladum	Andropogoneae	target capture	1	0	1	1	1	1	1	1	0	1	0	1	1	0	1	0	1	1	1	1	1	1	1	1	1	1	0	1	1	1	1	1	1	1	0	1	1	1	1	1	0	1	1	1	1	1
PAFTOL_7999__Anadelphia_leptocoma	Anadelphia leptocoma	Andropogoneae	target capture	1	0	1	1	1	1	1	1	1	1	1	1	1	1	1	1	1	1	1	1	1	1	1	1	1	1	1	1	1	1	1	1	1	1	1	1	1	1	1	1	0	1	1	1	1	1
PAFTOL_8000__Saccharum_asperum	Erianthus asper	Andropogoneae	target capture	1	1	1	1	1	1	1	1	0	1	0	1	1	0	1	0	1	1	1	1	1	1	0	0	1	1	0	1	1	1	1	1	1	1	0	1	0	0	1	1	0	1	1	1	1	0
PAFTOL_8001__Eriochrysis_holcoides	Eriochrysis holcoides	Andropogoneae	target capture	1	0	1	1	1	1	1	1	0	1	0	1	0	1	1	0	1	1	1	1	1	1	0	1	1	0	0	1	1	1	1	1	1	1	0	0	1	1	1	1	0	1	1	1	1	1
PAFTOL_8002__Germainia_truncatiglumis	Germainia truncatiglumis	Andropogoneae	target capture	1	0	1	1	1	0	1	1	0	1	1	1	1	0	1	0	1	1	1	1	1	1	1	1	1	1	0	1	1	1	1	1	1	1	0	1	1	1	1	1	0	1	1	1	1	1
PAFTOL_8003__Rottboellia_rottboellioides	Rottboellia rottboellioides	Andropogoneae	target capture	1	1	1	1	1	1	1	1	1	1	1	1	1	1	1	1	1	1	1	1	1	1	1	1	1	1	1	1	1	1	1	1	1	1	0	1	1	1	1	1	0	1	1	1	1	1
PAFTOL_8004__Ophiuros_exaltatus	Ophiuros exaltatus	Andropogoneae	target capture	1	0	1	0	1	1	1	1	1	1	1	1	1	1	1	1	1	1	1	1	1	1	1	1	1	1	1	1	1	1	1	1	1	1	0	1	1	1	1	1	0	1	1	1	1	1
PAFTOL_8005__Parahyparrhenia_annua	Parahyparrhenia annua	Andropogoneae	target capture	1	1	1	1	1	0	1	1	1	1	0	1	1	0	1	0	1	1	1	1	1	1	1	1	1	1	0	1	1	1	1	1	1	1	0	1	1	1	1	1	0	1	1	1	1	1
PAFTOL_8006__Pseudopogonatherum_contortum	Pseudopogonatherum contortum	Andropogoneae	target capture	1	0	1	1	1	0	1	1	1	1	1	1	0	1	1	0	1	1	1	1	1	1	1	1	1	1	0	1	1	1	1	1	1	1	0	1	0	1	1	1	0	1	1	1	1	1
PAFTOL_8007__Spathia_neurosa	Spathia neurosa	Andropogoneae	target capture	1	0	1	1	1	1	1	1	1	1	1	1	1	1	1	0	1	1	1	1	1	1	1	1	1	1	0	1	0	1	1	1	1	1	0	1	0	1	1	1	0	1	1	1	1	1
PAFTOL_8008__Thaumastochloa_monilifera	Thaumastochloa monilifera	Andropogoneae	target capture	1	1	1	1	1	1	1	1	1	1	1	1	1	1	1	0	1	1	1	1	1	1	1	1	1	1	0	1	1	0	1	1	1	1	0	1	1	1	1	1	0	1	1	1	1	1
PAFTOL_8009__Thelepogon_australiensis	Arthraxon australiensis	Andropogoneae	target capture	1	0	1	1	0	1	1	1	1	1	1	1	1	1	1	1	1	1	1	1	1	1	0	1	1	1	1	1	1	1	1	1	1	1	0	1	1	1	1	1	1	1	1	1	1	1
PAFTOL_8010__Cyperochloa_hirsuta	Disakisperma dubium	Cynodonteae	target capture	1	1	1	1	1	1	0	1	1	1	1	1	1	1	1	1	1	1	1	1	1	1	1	1	1	1	1	1	1	1	1	1	1	1	1	1	1	1	1	1	1	1	1	1	1	1
PAFTOL_8011__Spartochloa_scirpoidea	Spartochloa scirpoidea	Cyperochloeae	target capture	1	1	1	1	1	1	1	1	1	1	1	1	1	1	1	1	1	1	1	1	1	1	1	1	1	1	1	1	1	1	1	1	1	1	1	2	1	1	0	1	1	1	1	1	1	1
PAFTOL_8012__Alloeochaete_gracillima	Alloeochaete gracillima	NA	target capture	1	1	1	1	1	0	1	1	1	1	1	1	0	0	1	0	1	1	1	1	1	1	0	1	1	1	0	1	1	1	1	1	1	1	0	1	0	1	1	1	0	1	1	1	1	1
PAFTOL_8013__Dichaetaria_wightii	Dichaetaria wightii	NA	target capture	1	1	1	1	1	0	1	1	1	1	1	1	0	1	1	1	1	1	1	1	1	1	1	1	1	1	0	1	1	1	1	1	1	1	0	1	1	1	1	1	0	1	1	1	1	1
PAFTOL_8015__Chaetopoa_taylorii	Chaetopoa taylorii	Paniceae	target capture	1	1	1	1	1	1	1	1	1	1	1	1	1	0	1	1	1	1	1	1	1	1	1	1	1	1	1	1	1	1	1	1	1	1	0	1	1	1	1	1	0	1	1	1	1	1
PAFTOL_8016__Chlorocalymma_cryptacanthum	Chlorocalymma cryptacanthum	Paniceae	target capture	1	1	1	1	1	1	1	1	1	1	1	1	1	1	1	1	1	1	1	1	1	1	1	1	1	1	1	1	1	1	1	1	1	1	1	1	1	1	1	1	1	1	1	1	1	1
PAFTOL_8017__Taeniorhachis_repens	Taeniorhachis repens	Paniceae	target capture	1	1	1	1	1	1	1	1	1	1	1	1	1	1	1	1	1	1	1	1	1	1	1	1	1	1	1	1	1	1	1	1	1	1	1	1	1	1	1	1	1	1	1	1	1	1
PAFTOL_8018__Tarigidia_aequiglumis	Tarigidia aequiglumis	Paniceae	target capture	1	1	1	1	1	1	1	1	1	1	1	1	1	0	1	1	1	1	1	1	1	1	1	1	1	1	1	1	1	1	1	1	1	1	1	1	1	1	1	1	1	1	1	1	1	1
PAFTOL_8019__Thyridachne_tisserantii	Thyridachne tisserantii	Paniceae	target capture	1	0	1	1	1	1	1	1	1	1	1	1	1	1	1	1	1	1	1	1	1	1	1	1	1	1	1	1	1	1	1	1	1	1	1	1	1	1	0	1	1	1	1	1	1	1
PAFTOL_8021__Alexfloydia_repens	Alexfloydia repens	Paniceae	target capture	0	0	1	1	1	0	1	1	0	1	0	1	1	1	1	0	1	1	1	1	1	1	1	0	1	1	1	1	1	1	1	1	1	1	0	1	0	0	1	1	0	1	1	1	1	1
PAFTOL_8022__Chamaeraphis_hordeaceae	Chamaeraphis hordeacea	Paniceae	target capture	1	1	1	1	1	1	1	1	1	1	1	1	1	1	1	1	1	1	1	1	1	1	1	1	1	1	1	1	1	1	1	1	1	1	1	0	1	1	1	1	1	1	1	1	1	1
PAFTOL_8023__Dissochondrus_biflorus	Dissochondrus biflorus	Paniceae	target capture	1	1	1	1	1	1	1	1	1	1	1	1	1	1	1	0	1	1	1	1	1	1	1	1	1	1	1	1	1	1	1	1	1	1	1	1	1	1	1	1	0	1	1	1	1	1
PAFTOL_8024__Holcolemma_dispar	Holcolemma dispar	Paniceae	target capture	0	1	1	0	1	1	1	1	1	1	0	1	1	1	1	1	1	1	1	1	1	1	1	1	1	1	1	1	1	1	1	1	1	1	1	1	1	1	0	1	1	1	1	1	1	1
PAFTOL_8025__Hygrochloa_cravenii	Hygrochloa cravenii	Paniceae	target capture	1	1	1	1	1	1	1	1	1	1	1	1	1	1	1	1	1	1	1	1	1	1	1	1	1	1	1	1	1	1	1	1	1	1	1	1	1	1	1	1	1	1	1	1	1	1
PAFTOL_8026__Paractaenum_novae-hollandiae	Paractaenum novae-hollandiae	Paniceae	target capture	1	1	1	1	1	1	1	1	1	1	1	1	1	1	1	1	1	1	1	0	1	1	1	1	1	1	1	1	1	1	1	1	1	1	1	1	1	1	1	1	1	1	1	1	1	1
PAFTOL_8027__Cenchrus_arnhemicus	Cenchrus arnhemicus	Paniceae	target capture	1	1	1	1	1	1	1	1	1	1	1	1	0	1	1	0	1	1	1	1	1	1	1	0	1	1	0	1	1	1	1	1	1	1	0	1	1	1	1	1	1	1	0	1	1	1
PAFTOL_8028__Pseudoraphis_jagonis	Pseudoraphis jagonis	Paniceae	target capture	1	1	1	1	1	1	1	1	1	1	1	1	0	1	1	0	1	1	1	1	1	1	1	1	1	1	1	1	1	1	1	1	1	1	0	1	1	1	1	1	1	1	1	1	1	1
PAFTOL_8029__Setariopsis_latiglumis	Setariopsis latiglumis	Paniceae	target capture	1	1	1	1	1	1	1	1	1	1	0	1	1	1	1	1	1	1	1	1	1	1	1	1	1	1	1	1	1	1	1	1	1	1	1	1	1	1	1	1	1	1	1	1	1	1
PAFTOL_8030__Spinifex_hirsutus	Spinifex hirsutus	Paniceae	target capture	1	1	1	1	1	1	1	1	1	1	1	1	1	1	1	1	1	1	1	1	1	1	1	1	1	1	1	1	1	1	1	1	1	1	1	1	1	1	1	1	1	1	1	1	1	1
PAFTOL_8031__Stereochlaena_caespitosa	Stereochlaena caespitosa	Paniceae	target capture	1	1	1	1	1	1	1	1	1	1	1	1	1	1	1	1	1	1	1	1	1	1	1	1	1	1	1	1	1	1	1	1	1	1	1	1	1	1	1	1	1	1	1	1	1	1
PAFTOL_8032__Streptolophus_sagittifolius	Streptolophus sagittifolius	Paniceae	target capture	1	1	1	1	1	1	1	1	1	1	0	1	1	1	1	1	1	1	1	1	1	1	1	1	1	1	1	1	1	1	1	1	1	1	1	1	1	1	1	1	0	1	1	1	1	1
PAFTOL_8033__Uranthoecium_truncatum	Uranthoecium truncatum	Paniceae	target capture	1	1	1	1	1	0	1	1	1	1	1	1	1	0	1	0	1	1	1	1	1	1	1	0	1	1	1	1	1	1	1	1	1	1	0	1	1	1	1	1	0	1	1	1	1	1
PAFTOL_8034__Xerochloa_barbata	Xerochloa barbata	Paniceae	target capture	1	1	1	1	1	1	1	1	1	1	0	1	1	1	1	1	1	1	1	1	1	1	1	1	1	1	1	1	1	1	1	1	1	1	1	1	1	1	1	1	1	1	1	1	1	1
PAFTOL_8035__Zuloagaea_bulbosa	Zuloagaea bulbosa	Paniceae	target capture	1	1	1	1	1	0	1	1	1	1	1	1	1	1	1	1	1	1	1	1	1	1	1	1	1	1	1	1	1	1	1	1	1	1	1	1	1	1	1	1	1	1	1	1	1	1
PAFTOL_8036__Zygochloa_paradoxa	Zygochloa paradoxa	Paniceae	target capture	1	1	1	1	1	1	1	1	1	1	1	1	1	1	1	1	1	1	1	1	1	1	1	1	1	1	1	1	1	1	1	1	1	1	1	1	1	1	1	1	1	1	1	1	1	1
PAFTOL_8037__Adenochloa_hymeniochila	Adenochloa hymeniochila	Paniceae	target capture	1	1	1	1	1	1	1	1	1	1	0	1	1	1	1	1	1	1	1	1	1	1	1	1	1	1	1	1	1	1	1	1	1	1	1	1	1	1	1	1	1	1	1	1	1	1
PAFTOL_8038__Homopholis_belsonii	Homopholis belsonii	Paniceae	target capture	1	1	1	1	1	0	1	1	1	1	1	1	1	1	1	1	1	1	1	1	1	1	1	1	1	1	1	1	1	1	1	1	1	1	1	1	0	1	1	1	0	1	0	1	2	1
PAFTOL_8039__Hydrothauma_manicatum	Hydrothauma manicatum	Paniceae	target capture	1	1	1	1	1	1	1	1	1	1	1	1	1	1	1	1	1	1	1	1	1	1	1	1	1	1	1	1	1	1	1	1	1	1	1	1	1	1	1	1	0	1	1	1	1	1
PAFTOL_8040__Hylebates_chlorochloe	Hylebates chlorochloe	Paniceae	target capture	1	1	1	1	1	1	1	1	1	1	1	1	1	1	1	1	1	1	1	1	1	1	1	1	1	1	1	1	1	1	1	1	1	1	1	1	1	1	1	1	1	1	1	1	1	1
PAFTOL_8041__Kellochloa_verrucosa	Kellochloa verrucosa	Paniceae	target capture	1	1	1	1	1	1	1	1	1	1	1	1	1	0	1	0	1	1	1	1	1	1	1	1	1	1	1	1	1	1	1	1	1	1	0	0	1	0	1	1	0	1	1	1	1	1
PAFTOL_8042__Oryzidium_barnardii	Oryzidium barnardii	Paniceae	target capture	1	1	1	1	1	1	1	1	1	1	0	1	1	1	1	1	1	1	1	1	1	1	1	0	1	1	1	1	1	1	1	1	1	1	1	1	1	1	1	1	1	1	1	1	1	1
PAFTOL_8044__Thedachloa_annua	Thedachloa annua	Paniceae	target capture	1	0	1	0	1	1	1	1	1	1	1	1	1	1	1	0	1	1	1	1	0	1	1	0	1	1	1	1	1	1	1	1	1	1	0	1	0	1	1	1	0	1	0	1	1	1
PAFTOL_8045__Trichanthecium_brazzavillense	Trichanthecium brazzavillense	Paniceae	target capture	1	0	1	1	1	1	1	1	1	1	1	1	1	1	1	0	1	1	1	1	1	1	1	1	1	1	1	1	1	1	1	1	1	1	1	1	1	1	1	1	0	1	1	1	1	1
PAFTOL_8046__Chaetium_festucoides	Chaetium festucoides	Paniceae	target capture	1	0	1	1	1	1	1	1	1	1	0	1	1	1	1	0	1	1	1	1	1	1	1	1	1	1	1	1	1	0	1	1	1	1	0	1	1	1	1	1	0	1	1	1	1	1
PAFTOL_8047__Eccoptocarpha_obconiciventris	Eccoptocarpha obconiciventris	Paniceae	target capture	1	1	1	1	1	1	1	1	1	1	1	1	1	1	1	1	1	1	1	1	1	1	1	1	1	1	1	1	1	1	1	1	1	1	1	1	1	1	1	1	1	1	1	1	1	1
PAFTOL_8048__Eriochloa_barbatus	Eriochloa barbatus	Paniceae	target capture	1	1	1	1	1	1	0	1	1	1	1	1	1	1	1	0	1	2	1	1	1	1	1	1	1	1	1	1	1	1	1	1	1	1	0	1	1	1	0	1	0	1	1	1	1	1
PAFTOL_8049__Leucophrys_mesocoma	Brachiaria mesocoma	Paniceae	target capture	1	1	1	1	1	1	1	1	1	1	1	1	1	1	1	1	1	1	1	1	1	1	0	1	1	1	1	1	1	1	0	1	1	1	1	1	1	1	1	1	0	1	1	1	1	1
PAFTOL_8051__Rupichloa_acuminata	Rupichloa acuminata	Paniceae	target capture	1	1	1	1	1	1	1	1	0	2	1	1	0	0	1	1	1	1	1	1	1	1	1	1	1	0	0	1	1	1	2	1	1	1	1	1	1	1	1	1	1	1	1	1	1	1
PAFTOL_8052__Urochloa_pseudodichotoma	Brachiaria pseudodichotoma	Paniceae	target capture	1	1	1	1	1	1	1	1	1	1	1	1	1	1	1	1	1	1	1	1	1	1	1	1	1	1	1	1	1	1	3	1	1	1	1	1	1	1	1	1	0	1	1	1	1	1
PAFTOL_8053__Ancistrachne_maidenii	Ancistrachne maidenii	Paniceae	target capture	1	1	1	1	1	1	1	1	1	1	1	1	1	1	1	1	1	1	1	1	1	1	1	1	1	1	1	1	1	1	1	1	1	1	0	1	1	1	1	1	0	1	1	1	1	1
PAFTOL_8054__Calyptochloa_cylindrosperma	Calyptochloa cylindrosperma	Paniceae	target capture	1	1	1	0	1	1	1	1	1	1	1	1	1	1	1	1	0	1	1	1	1	1	1	1	1	1	1	1	1	1	1	1	1	1	1	1	1	1	1	1	1	1	1	1	1	1
PAFTOL_8055__Cleistochloa_subjuncea	Cleistochloa subjuncea	Paniceae	target capture	1	1	1	1	1	1	1	1	1	1	1	1	1	1	1	0	1	0	1	1	1	1	1	1	1	1	1	1	1	1	1	1	1	1	0	1	0	1	1	1	0	1	1	1	2	1
PAFTOL_8057__Louisiella_elephantipes	Louisiella elephantipes	Paniceae	target capture	1	1	1	1	1	1	1	1	1	1	1	1	1	1	1	1	1	1	1	1	1	1	1	1	1	1	1	1	1	1	1	1	1	1	1	1	1	1	1	1	1	1	1	1	1	1
PAFTOL_8058__Achlaena_piptostachya	Arthropogon piptostachyus	Paspaleae	target capture	1	1	1	1	1	1	1	1	1	1	0	1	1	1	1	0	1	1	1	1	1	1	1	1	1	1	0	1	1	1	1	1	1	1	0	1	1	1	1	1	0	1	1	1	1	1
PAFTOL_8059__Anthenantia_lanata	Anthenantia lanata	Paspaleae	target capture	1	1	1	1	1	1	0	1	1	1	1	1	1	1	1	0	1	1	1	1	1	1	1	0	1	1	0	1	1	1	1	1	1	1	0	1	0	1	1	1	0	1	1	1	1	1
PAFTOL_8060__Anthaenantiopsis_rojasiana	Anthaenantiopsis rojasiana	Paspaleae	target capture	1	1	1	1	1	1	1	1	0	1	1	1	1	1	1	1	1	1	1	1	1	1	1	1	1	1	0	1	0	1	1	1	1	1	0	1	1	1	1	1	0	1	1	1	1	1
PAFTOL_8061__Apochloa_poliophylla	Apochloa poliophylla	Paspaleae	target capture	1	1	1	1	1	1	1	1	1	1	1	1	1	1	1	1	1	1	1	1	1	1	1	1	1	1	1	1	1	1	1	1	1	1	1	1	1	1	1	1	1	1	1	1	1	1
PAFTOL_8062__Arthropogon_filifolius	Arthropogon filifolius	Paspaleae	target capture	1	1	1	1	1	1	1	1	1	1	1	1	1	1	1	1	0	1	1	1	1	1	1	1	1	1	1	1	1	1	1	1	1	1	1	1	1	1	1	1	1	1	1	1	1	1
PAFTOL_8063__Canastra_lanceolata	Canastra lanceolata	Paspaleae	target capture	1	1	1	1	1	1	1	1	1	1	1	1	1	1	1	1	1	1	1	1	1	1	1	1	1	1	1	1	1	1	1	1	1	1	1	1	1	1	1	1	1	1	1	1	1	1
PAFTOL_8064__Coleataenia_prionitis	Coleataenia prionitis	Paspaleae	target capture	1	1	1	1	1	1	1	1	0	1	0	1	1	0	1	0	1	1	1	1	1	1	1	0	1	1	0	1	1	1	1	1	1	1	0	0	1	1	1	1	0	1	1	1	1	0
PAFTOL_8065__Echinolaena_inflexa	Echinolaena inflexa	Paspaleae	target capture	1	1	1	1	1	1	1	1	1	1	1	1	1	1	1	1	1	1	1	1	1	1	1	1	1	1	1	1	1	1	1	1	1	1	1	1	1	1	1	1	1	1	1	1	1	1
PAFTOL_8066__Gerritea_pseudopetiolata	Gerritea pseudopetiolata	Paspaleae	target capture	1	0	1	1	1	1	1	1	1	1	1	1	1	1	1	1	1	1	1	1	1	1	1	1	1	1	1	1	1	1	1	1	1	1	1	1	1	1	1	1	1	1	1	1	1	1
PAFTOL_8067__Homolepis_villaricensis	Homolepis villaricensis	Paspaleae	target capture	1	1	1	1	1	1	1	1	1	1	1	1	1	1	1	1	1	1	1	1	1	1	1	1	1	1	1	1	1	1	1	1	1	1	0	1	1	1	1	1	0	1	1	1	1	1
PAFTOL_8069__Mesosetum_comatum	Mesosetum comatum	Paspaleae	target capture	1	1	1	1	1	1	1	1	1	1	1	1	1	1	1	1	1	1	1	1	1	1	1	1	1	1	0	1	1	1	1	1	1	1	1	2	1	1	1	1	1	1	1	1	1	1
PAFTOL_8070__Ocellochloa_stolonifera	Ocellochloa stolonifera	Paspaleae	target capture	1	0	1	1	1	1	1	1	1	1	1	1	1	1	1	0	1	1	1	1	1	1	1	1	1	1	1	1	1	1	1	1	1	1	0	1	1	1	1	1	0	1	1	1	1	1
PAFTOL_8071__Oedochloa_minarum	Oedochloa minarum	Paspaleae	target capture	1	0	0	0	1	1	1	1	1	1	0	1	1	1	1	1	1	1	1	1	1	1	0	1	1	1	1	1	1	1	1	1	1	1	0	1	1	1	1	1	0	1	1	1	1	1
PAFTOL_8072__Oncorachis_ramosa	Oncorachis ramosa	Paspaleae	target capture	1	1	1	0	1	0	1	1	0	1	0	1	1	0	1	0	1	1	0	1	1	1	1	1	1	1	0	1	1	0	1	1	1	1	0	1	1	1	1	1	0	1	0	1	1	1
PAFTOL_8073__Oplismenopsis_najada	Oplismenopsis najada	Paspaleae	target capture	1	1	1	1	1	1	1	1	1	1	1	1	1	1	1	1	1	1	1	1	1	1	1	1	1	1	1	1	1	1	1	1	1	1	1	2	1	1	1	1	1	1	1	1	1	1
PAFTOL_8075__Phanopyrum_gymnocarpon	Phanopyrum gymnocarpon	Paspaleae	target capture	1	1	1	1	1	1	1	1	1	1	0	1	1	0	1	1	1	1	1	1	1	1	1	1	1	1	0	1	1	1	1	1	1	1	0	1	1	1	0	1	0	1	1	1	1	1
PAFTOL_8076__Renvoizea_sacciolepoides	Renvoizea sacciolepoides	Paspaleae	target capture	1	1	1	1	1	1	1	1	1	1	1	1	0	1	1	0	1	1	1	1	1	1	1	1	1	1	1	1	1	1	1	1	1	1	0	1	1	1	1	1	0	1	1	1	1	1
PAFTOL_8077__Reynaudia_filiformis	Reynaudia filiformis	Paspaleae	target capture	1	1	1	1	1	1	1	1	1	1	1	1	0	1	1	1	1	1	1	1	1	1	1	1	1	1	1	1	1	1	1	1	1	1	0	1	1	1	1	1	1	1	1	1	1	1
PAFTOL_8078__Rugoloa_hylaeica	Rugoloa hylaeica	Paspaleae	target capture	1	1	1	1	1	1	1	1	1	1	0	1	1	0	1	0	1	1	1	1	1	1	1	0	1	1	0	1	1	1	1	1	1	1	0	1	1	1	0	1	0	1	1	1	1	1
PAFTOL_8079__Streptostachys_asperifolia	Streptostachys asperifolia	Paspaleae	target capture	1	1	1	1	1	1	1	1	1	0	0	1	1	0	1	0	1	1	1	1	1	1	1	1	1	1	1	1	1	1	1	1	1	1	0	1	1	1	1	1	0	1	1	1	1	1
PAFTOL_8080__Tatianyx_arnacites	Tatianyx arnacites	Paspaleae	target capture	1	1	1	1	1	0	1	1	0	1	1	1	1	0	1	0	1	1	0	1	1	1	1	0	1	1	1	1	1	0	1	1	1	1	0	1	1	1	1	1	0	1	1	1	1	1
PAFTOL_8081__Triscenia_ovina	Triscenia ovina	Paspaleae	target capture	1	1	1	1	1	1	1	1	1	1	1	1	1	1	1	1	1	1	1	1	1	1	1	1	1	1	1	1	1	1	1	1	1	1	1	1	1	1	1	1	0	1	1	1	1	1
PAFTOL_8082__Dilophotriche_occidentalis	Dilophotriche occidentalis	Tristachyideae	target capture	1	1	1	1	1	1	1	1	1	1	0	1	1	1	1	0	1	1	1	1	1	1	1	1	1	1	0	1	1	1	1	1	1	1	1	1	1	1	1	1	0	1	1	1	1	1
PAFTOL_8083__Amphipogon_strictus	Amphipogon strictus	Arundineae	target capture	1	1	1	1	1	0	1	1	1	1	1	1	0	0	1	0	1	1	1	1	1	1	1	0	1	1	0	1	1	1	1	1	1	1	0	1	1	1	1	1	0	1	1	1	1	1
PAFTOL_8084__Plinthanthesis_paradoxa	Plinthanthesis paradoxa	Danthonieae	target capture	1	0	1	1	1	1	1	1	1	1	1	1	1	1	1	0	1	3	0	0	1	1	1	1	1	1	0	1	1	1	1	1	1	1	0	1	1	0	1	1	0	1	0	1	1	1
PAFTOL_8085__Apochiton_burttii	Apochiton burttii	Cynodonteae	target capture	1	1	1	1	0	1	1	1	1	1	1	1	1	1	1	1	1	1	1	1	1	1	1	1	1	1	1	1	1	1	1	1	1	1	1	1	1	1	1	1	1	1	1	1	1	1
PAFTOL_8086__Austrochloris_dichanthioides	Austrochloris dichanthioides	Cynodonteae	target capture	1	0	1	1	1	1	0	1	1	1	1	1	1	1	0	1	1	1	1	1	1	1	1	1	1	1	1	1	1	1	1	1	1	1	1	1	1	1	0	1	1	1	1	1	1	1
PAFTOL_8087__Disakisperma_dubium	Cyperochloa hirsuta	Cyperochloeae	target capture	1	1	1	1	1	1	1	1	1	1	1	1	1	1	0	1	1	1	1	1	0	1	1	1	1	0	0	1	1	0	0	1	1	1	1	1	1	1	0	1	0	1	1	1	1	1
PAFTOL_8089__Erioneuron_avenaceum	Erioneuron avenaceum	Cynodonteae	target capture	1	0	1	1	1	1	1	1	1	1	1	1	1	1	1	1	1	1	1	1	1	1	1	1	1	1	1	1	1	1	1	1	1	1	1	1	1	1	1	1	1	1	1	1	1	1
PAFTOL_8090__Gouinia_paraguayensis	Gouinia paraguayensis	Cynodonteae	target capture	1	0	1	1	1	1	1	1	1	1	1	1	1	0	1	0	1	1	1	1	1	1	1	1	1	1	1	1	1	1	1	1	1	1	0	1	1	1	1	1	0	1	1	1	1	1
PAFTOL_8091__Leptothrium_senegalense	Coleanthus subtilis	Poeae	target capture	1	0	1	1	1	1	1	1	1	1	1	1	1	1	1	1	1	1	1	1	1	1	1	1	1	1	1	1	1	1	1	1	1	1	1	1	1	1	1	1	0	1	1	1	1	1
PAFTOL_8095__Tridentopsis_mutica	Podagrostis aequivalvis	Poeae	target capture	1	0	1	1	1	1	1	1	1	1	1	1	1	1	1	1	1	1	1	1	1	1	1	1	1	1	0	1	1	1	1	1	1	1	1	1	1	1	1	1	1	1	1	1	1	1
PAFTOL_8357__Elytrostachys_clavigera	Elytrostachys clavigera	Bambuseae	target capture	1	1	1	1	1	1	1	1	1	1	1	1	1	1	1	1	0	1	1	1	1	1	1	1	1	1	1	1	1	1	1	1	1	1	1	1	1	1	1	1	1	1	1	1	1	1
PAFTOL_8358__Arthrostylidium_sp	Arthrostylidium sp.	Bambuseae	target capture	1	1	1	1	1	1	1	1	1	1	1	1	1	1	1	1	1	1	1	1	1	1	1	1	1	1	1	1	1	1	1	1	1	1	1	1	1	0	1	1	1	1	1	1	1	1
PAFTOL_8359__Cryptochloa_strictiflora	Cryptochloa strictiflora	Olyreae	target capture	1	1	1	1	1	1	1	1	1	1	1	1	1	1	1	1	1	1	1	1	1	1	1	1	1	1	1	1	1	1	1	1	1	1	1	1	1	1	1	1	1	1	1	1	1	1
PAFTOL_8360__Fimbribambusa_horsfieldii	Fimbribambusa horsfieldii	Bambuseae	target capture	1	1	1	1	1	1	1	1	1	1	1	1	1	1	1	1	1	1	1	1	1	1	1	1	1	1	1	1	1	1	1	1	1	1	1	1	0	1	1	1	0	1	1	1	1	1
PAFTOL_8362__Maclurochloa_montana	Maclurochloa montana	Bambuseae	target capture	1	1	0	1	1	1	1	1	1	1	2	1	1	1	2	1	1	1	1	1	1	1	1	1	1	1	1	1	1	1	1	1	1	0	1	1	1	1	1	1	1	1	1	1	1	2
PAFTOL_8363__Kinabaluchloa_nebulosa	Kinabaluchloa nebulosa	Bambuseae	target capture	1	1	1	1	1	1	1	1	1	1	0	1	1	1	1	0	1	1	1	1	1	1	1	1	1	1	1	1	1	1	1	1	1	1	1	1	1	1	1	1	0	1	1	1	1	1
PAFTOL_8366__Mniochloa_pulchella	Mniochloa pulchella	Olyreae	target capture	1	1	1	1	1	1	1	1	1	1	1	1	0	1	1	1	1	1	1	1	1	1	1	0	1	1	1	1	1	1	1	1	1	1	1	1	1	1	1	1	1	1	1	1	1	1
PAFTOL_8367__Raddiella_ramosissima	Parodiolyra ramosissima	Olyreae	target capture	1	1	1	1	1	1	1	1	1	1	1	1	1	1	1	1	1	1	1	1	1	1	1	1	1	1	1	1	1	1	1	1	1	1	1	1	1	1	1	1	1	1	1	1	1	1
PAFTOL_8368__Soejatmia_ridleyi	Soejatmia ridleyi	Bambuseae	target capture	1	1	1	1	1	1	1	1	1	1	0	1	0	1	1	1	1	1	1	1	1	1	1	1	1	1	1	1	1	1	1	1	1	1	1	1	1	1	1	1	1	1	1	1	1	2
PAFTOL_8369__Sphaerobambos_hirsuta	Sphaerobambos hirsuta	Bambuseae	target capture	1	1	1	1	0	1	1	1	0	1	2	1	1	1	3	1	1	1	1	1	1	1	1	1	1	1	1	1	1	1	1	1	1	1	0	1	0	1	1	1	1	1	1	1	1	1
PAFTOL_8370__Piresiella_strephioides	Piresiella strephioides	Olyreae	target capture	1	0	1	1	1	1	1	1	1	1	1	1	1	1	1	1	1	1	1	1	1	1	1	1	1	1	1	1	1	1	1	1	1	0	1	1	1	1	1	1	1	1	1	1	1	1
PAFTOL_8371__Pinga_marginata	Pinga marginata	Bambuseae	target capture	1	1	1	1	1	0	1	1	0	1	1	1	1	1	1	1	1	1	1	1	1	1	1	1	1	1	1	1	1	0	1	1	1	1	1	1	1	1	1	1	0	1	1	1	1	1
PAFTOL_8372__Pseudoxytenanthera_monadelpha	Pseudoxytenanthera monadelpha	Bambuseae	target capture	1	1	1	1	1	1	1	1	1	1	1	1	1	1	1	1	1	1	1	1	1	1	1	1	1	1	1	1	1	1	1	1	1	1	1	1	1	1	0	1	1	1	1	1	1	2
PAFTOL_8373__Eremocaulon_aureofimbriatum	Eremocaulon aureofimbriatum	Bambuseae	target capture	1	1	1	1	1	0	1	1	1	1	1	1	1	1	1	0	1	1	1	1	1	1	1	1	1	1	1	1	1	1	1	1	1	1	1	1	1	1	1	1	1	1	1	1	1	1
PAFTOL_8374__Davidsea_attenuata	Davidsea attenuata	Bambuseae	target capture	1	1	1	1	0	1	1	1	0	1	1	1	0	0	1	0	1	1	1	0	1	1	1	0	0	1	0	1	1	1	1	1	1	1	1	1	1	0	0	1	0	1	1	1	1	1
PAFTOL_8377__Chionochloa_pallens	Chionochloa pallens	Danthonieae	target capture	1	1	1	1	1	1	1	1	1	1	1	1	1	1	1	1	1	1	1	1	1	1	1	1	1	1	1	1	1	1	1	2	1	1	1	1	1	1	1	1	1	1	1	1	1	1
PAFTOL_8379__Tripogonella_loliiformis	Tripogonella loliiformis	Cynodonteae	target capture	1	0	1	1	1	1	1	1	1	1	1	1	1	1	1	1	1	1	1	1	1	1	1	1	1	1	1	1	1	1	1	1	1	1	1	1	1	1	1	1	1	1	1	1	1	1
PAFTOL_8380__Eragrostis_sp	Eragrostis sp.	Eragrostideae	target capture	1	1	1	1	1	1	1	1	1	1	1	1	1	1	1	1	1	1	1	1	1	1	1	1	1	1	1	1	1	1	1	2	1	1	1	1	1	1	1	1	0	1	1	1	1	1
PAFTOL_8381__Fingerhuthia_africana	Fingerhuthia africana	Eragrostideae	target capture	1	1	1	1	1	1	1	1	1	1	1	1	1	1	1	1	1	1	1	1	1	1	1	1	1	1	1	1	1	1	1	1	1	1	1	1	1	1	1	1	1	1	1	1	2	2
PAFTOL_8383__Tragus_berteronianus	Tragus berteronianus	Cynodonteae	target capture	1	0	1	1	1	1	1	1	0	1	1	1	1	1	1	1	1	1	1	1	1	1	1	1	1	1	2	1	1	1	1	1	1	1	1	1	1	1	1	1	0	1	1	1	1	1
PAFTOL_8384__Neotrinia_splendens	Neotrinia splendens	Stipeae	target capture	1	0	1	1	1	1	1	1	1	1	1	1	1	1	1	1	1	1	1	1	1	1	1	0	1	1	1	1	1	1	1	1	1	1	1	1	1	1	0	1	1	1	1	1	1	1
PAFTOL_8385__Trikeraia_hookeri	Trikeraia hookeri	Stipeae	target capture	1	0	1	1	1	0	1	1	0	1	1	1	0	1	1	0	1	1	0	1	1	1	1	0	0	1	0	1	0	1	0	1	1	1	1	1	1	1	1	1	0	1	1	1	1	0
PAFTOL_8386__Timouria_saposhnikowii	Timouria saposhnikowii	Stipeae	target capture	1	0	1	1	1	1	1	1	1	1	1	1	1	1	1	1	1	1	1	1	1	1	1	1	1	1	1	1	1	1	1	1	1	1	1	1	1	1	1	1	1	1	1	1	1	1
PAFTOL_8387__Stipellula_capensis	Stipellula capensis	Stipeae	target capture	1	0	1	1	1	1	1	1	1	1	1	1	0	1	1	1	1	1	1	1	1	1	0	1	1	1	1	1	1	1	1	1	1	0	1	1	1	1	1	0	1	1	1	1	1	1
PAFTOL_8389__Pappostipa_atacamensis	Pappostipa atacamensis	Stipeae	target capture	1	0	1	1	1	1	1	1	1	1	3	1	1	1	1	1	1	1	1	1	1	1	0	1	1	1	1	1	1	1	1	1	1	1	1	1	0	1	1	1	1	1	1	1	1	1
PAFTOL_8393__Festucopsis_serpentini	Festucopsis serpentini	Triticeae	target capture	1	0	1	1	1	0	1	1	1	1	1	0	1	0	1	1	1	1	1	1	1	1	1	0	1	1	1	1	1	1	0	1	1	1	0	1	1	1	1	1	0	1	1	1	1	1
PAFTOL_8395__Thinopyrum_elongatum	Thinopyrum elongatum	Triticeae	target capture	1	0	1	1	1	1	1	1	1	1	0	1	1	0	1	1	1	1	1	1	1	1	1	0	1	1	1	1	0	1	1	1	1	1	0	1	1	1	1	1	0	1	0	1	1	1
PAFTOL_8399__Taeniatherum_caput-medusae	Taeniatherum caput-medusae	Triticeae	target capture	1	1	1	1	1	1	1	1	1	1	1	1	1	0	1	1	1	1	0	1	1	1	1	0	1	1	1	0	0	1	1	1	1	1	1	1	1	1	0	1	0	1	1	1	1	1
PAFTOL_8400__Anisopogon_avenaceus	Anisopogon avenaceus	Duthieeae	target capture	1	1	1	1	1	1	1	1	1	1	1	1	0	1	1	1	1	1	1	1	1	1	1	1	1	1	1	1	1	1	1	1	1	1	1	1	1	1	1	1	0	1	1	1	1	1
PAFTOL_8401__Jarava_ichu	Jarava ichu	Stipeae	target capture	1	0	1	1	1	1	1	1	1	1	2	1	1	1	0	1	1	1	1	1	1	1	1	1	1	1	1	1	1	1	1	1	1	1	1	1	1	1	1	1	1	1	1	1	1	1
PAFTOL_8402__Ichnanthus_nemorosus	Ichnanthus nemorosus	Paspaleae	target capture	1	0	1	0	1	1	1	1	1	1	1	1	1	1	1	1	1	1	1	1	1	1	1	1	1	1	1	1	0	1	1	1	1	1	0	1	1	1	1	1	1	1	1	1	1	1
PAFTOL_8403__Walwhalleya_subxerophila	Walwhalleya subxerophila	Paniceae	target capture	1	1	1	1	1	1	1	1	1	1	1	1	1	1	1	1	1	1	1	1	1	1	1	1	1	1	1	1	1	1	1	1	1	1	1	1	1	1	1	1	1	1	1	1	1	1
PAFTOL_8405__Chrysopogon_latifolius	Chrysopogon latifolius	Andropogoneae	target capture	1	1	1	1	1	1	1	1	1	1	1	1	1	1	1	1	1	1	1	1	1	1	1	1	1	1	1	1	1	1	1	1	1	1	1	1	1	1	1	0	1	1	1	1	2	1
PAFTOL_8406__Ixophorus_unisetus	Ixophorus unisetus	Paniceae	target capture	1	0	1	1	1	1	0	1	1	1	1	1	0	1	1	0	1	1	1	1	1	1	1	1	0	1	1	1	1	1	1	1	1	1	1	1	0	0	0	1	0	1	0	0	1	1
PAFTOL_8407__Axonopus_longispicus	Axonopus longispicus	Paspaleae	target capture	1	1	1	1	1	1	1	1	1	1	0	1	1	1	1	1	1	1	1	1	1	1	1	1	1	1	1	1	0	1	1	1	1	1	0	1	1	1	1	1	0	1	1	1	1	1
PAFTOL_8408__Anthephora_hermaphrodita	Anthephora hermaphrodita	Paniceae	target capture	1	1	1	1	1	1	1	1	1	1	1	1	0	1	1	1	1	1	1	1	1	1	1	1	1	1	1	1	0	1	1	1	1	1	1	1	1	1	1	1	1	1	1	1	2	1
PAFTOL_8409__Polytoca_cyathopoda	Polytoca cyathopoda	Andropogoneae	target capture	1	1	1	1	1	1	1	1	1	1	1	1	1	0	1	1	1	1	1	1	1	1	1	1	1	1	1	1	1	1	0	1	1	1	0	1	1	1	1	1	1	1	1	1	2	1
PAFTOL_8412__Trachypogon_spicatus	Trachypogon spicatus	Andropogoneae	target capture	1	1	1	1	1	1	1	1	1	1	1	1	1	1	1	1	1	1	1	1	1	1	1	1	1	1	1	1	1	1	1	1	1	1	1	1	1	1	1	1	1	1	1	1	1	1
PAFTOL_8413__Elionurus_tristis	Elionurus tristis	Andropogoneae	target capture	1	0	1	0	1	1	1	1	1	1	1	1	1	1	1	0	1	1	1	1	1	1	1	1	1	1	0	1	1	1	1	1	1	1	1	1	1	1	1	1	1	1	1	1	1	1
PAFTOL_8414__Megastachya_mucronata	Megastachya mucronata	Centotheceae	target capture	1	1	1	1	1	1	1	1	1	1	1	1	1	1	1	1	1	1	1	1	1	1	1	1	1	1	1	1	1	1	1	1	1	1	1	1	1	1	1	1	1	1	1	1	1	2
PAFTOL_8415__Apocopis_intermedius	Apocopis intermedius	Andropogoneae	target capture	1	0	1	1	1	1	1	1	1	1	1	1	0	1	1	1	1	1	1	1	1	1	1	1	1	1	1	1	1	1	1	1	1	0	1	1	1	1	1	1	0	1	1	1	1	1
PAFTOL_8417__Dimeria_lehmannii	Dimeria lehmannii	Andropogoneae	target capture	1	1	1	0	1	1	1	1	0	1	1	1	0	0	1	0	1	1	1	1	1	1	1	1	0	1	1	1	1	1	0	1	1	1	0	1	0	1	1	1	0	1	1	1	1	1
PAFTOL_8419__Chasmopodium_caudatum	Chasmopodium caudatum	Andropogoneae	target capture	1	0	1	2	1	1	1	1	0	1	2	1	0	1	1	1	1	1	1	1	1	1	1	1	1	1	1	1	1	1	1	1	1	0	1	1	1	1	1	1	1	1	1	1	1	1
PAFTOL_8420__Phacelurus_speciosus	Phacelurus speciosus	Andropogoneae	target capture	1	1	1	1	1	1	1	1	1	1	1	1	1	1	1	1	1	1	1	1	1	1	1	1	1	1	1	1	1	1	1	1	1	1	1	1	1	1	1	1	0	1	1	1	1	1
PAFTOL_8422__Pogonatherum_rufobarbatum	Pogonatherum rufobarbatum	Andropogoneae	target capture	1	1	1	1	1	0	1	1	0	1	1	1	1	0	1	0	1	1	1	1	0	0	1	0	1	1	0	1	1	1	1	1	1	1	0	1	1	1	1	1	0	1	1	1	1	1
PAFTOL_8423__Pogonachne_racemosa	Pogonachne racemosa	Andropogoneae	target capture	1	1	1	1	1	0	1	1	0	1	1	1	1	0	1	1	1	1	0	1	1	1	1	1	1	1	0	1	1	1	1	1	1	1	0	1	1	1	1	1	0	1	1	1	1	1
PAFTOL_8424__Spodiopogon_dubius	Spodiopogon dubius	Andropogoneae	target capture	1	1	1	1	1	0	1	1	1	1	1	1	0	1	1	1	1	1	1	1	1	1	1	1	1	1	1	1	0	1	1	1	1	1	1	1	1	1	1	1	1	1	1	1	1	1
PAFTOL_8426__Bhidea_fischeri	Bhidea fischeri	Andropogoneae	target capture	1	1	1	1	1	1	1	1	1	1	1	1	1	1	1	1	1	1	0	1	1	1	1	1	1	1	1	1	0	0	1	1	1	1	1	1	1	1	1	1	1	1	1	1	1	1
PAFTOL_8427__Trilobachne_cookei	Trilobachne cookei	Andropogoneae	target capture	1	0	1	1	1	1	1	1	1	1	1	1	1	1	1	0	1	1	1	1	1	1	1	1	1	1	1	1	1	1	1	1	1	0	0	1	1	1	1	1	0	1	1	0	1	1
PAFTOL_8428__Eulaliopsis_sykesii	Eulaliopsis sykesii	Andropogoneae	target capture	1	1	1	1	1	1	1	1	1	1	1	1	0	1	1	1	1	1	1	1	1	1	1	1	2	1	1	1	0	1	1	1	1	1	0	1	1	1	1	1	1	1	1	1	1	1
PAFTOL_8429__Andropterum_stolzii	Andropterum stolzii	Andropogoneae	target capture	1	0	1	1	1	1	1	1	1	1	1	1	0	1	1	1	1	1	1	1	1	1	1	0	1	1	0	1	1	1	1	1	1	1	0	1	1	1	1	1	0	1	1	1	1	1
PAFTOL_8431__Sorghum_macrospermum	Sorghum macrospermum	Andropogoneae	target capture	1	0	1	1	1	0	1	1	1	1	1	1	0	0	1	1	1	1	1	1	1	1	1	1	1	1	1	1	1	1	1	1	1	1	0	1	1	1	1	1	0	1	1	1	1	1
PAFTOL_8432__Asthenochloa_sp	Asthenochloa sp.	Andropogoneae	target capture	1	0	1	1	1	1	1	1	0	1	1	1	1	1	1	1	1	1	1	1	1	1	1	1	1	1	0	1	1	1	1	1	1	1	1	1	1	1	1	0	0	1	1	1	1	1
PAFTOL_8433__Ratzeburgia_pulcherrima	Ratzeburgia pulcherrima	Andropogoneae	target capture	1	1	1	0	1	1	1	1	0	0	1	1	1	0	1	1	1	1	0	1	1	0	1	0	0	0	0	1	0	0	0	1	1	1	0	1	0	0	1	1	0	1	1	1	1	1
PAFTOL_8434__Manisuris_myurus	Manisuris myurus	Andropogoneae	target capture	1	0	1	1	1	1	1	1	1	1	0	1	1	1	1	1	1	1	1	1	1	1	1	0	1	1	0	1	1	0	1	1	1	1	0	1	0	1	1	1	0	1	1	1	1	1
PAFTOL_8435__Loxodera_strigosa	Loxodera strigosa	Andropogoneae	target capture	1	0	1	1	1	1	1	1	0	1	1	1	0	0	1	1	1	1	1	1	1	1	1	1	1	1	0	1	1	1	1	1	1	1	0	1	1	1	1	1	0	1	1	1	1	1
PAFTOL_8436__Phacelurus_gabonensis	Phacelurus gabonensis	Andropogoneae	target capture	1	1	1	1	1	1	1	1	1	1	1	1	1	1	1	1	1	1	1	1	1	1	1	1	1	1	1	1	0	1	1	1	1	1	1	1	1	1	1	1	0	1	1	1	1	1
PAFTOL_8437__Heteropholis_nigrescens	Heteropholis nigrescens	Andropogoneae	target capture	1	1	1	1	1	1	1	1	1	1	1	1	0	1	1	1	1	1	1	1	1	1	1	1	1	1	0	1	1	1	1	1	1	1	0	1	1	1	1	1	0	1	1	1	1	1
PAFTOL_8438__Sehima_galpinii	Sehima galpinii	Andropogoneae	target capture	1	1	1	1	1	1	1	1	0	1	1	1	1	1	1	1	1	1	1	1	1	1	1	1	1	1	1	1	1	1	1	1	1	0	1	1	1	1	1	1	0	1	1	1	1	1
PAFTOL_8439__Miscanthus_fuscus	Sclerostachya fusca	Andropogoneae	target capture	1	1	1	0	1	1	1	1	1	1	1	1	1	0	1	1	1	1	1	1	1	1	1	1	1	1	1	1	1	1	1	1	1	1	0	1	1	1	0	1	0	1	1	1	1	1
PAFTOL_8441__Homozeugos_eylesii	Homozeugos eylesii	Andropogoneae	target capture	1	1	1	1	1	1	1	1	1	1	1	1	0	0	1	1	1	1	1	1	1	1	1	1	1	1	1	1	1	0	1	1	1	1	0	1	1	1	1	1	0	1	1	1	1	1
PAFTOL_8442__Pseudodichanthium_serrafalcoides	Pseudodichanthium serrafalcoides	Andropogoneae	target capture	1	1	1	1	1	1	1	1	1	1	1	1	1	1	1	1	1	1	1	1	1	1	0	1	1	1	1	1	0	1	1	1	1	1	1	1	1	1	1	1	0	1	1	1	1	1
PAFTOL_8443__Oxyrhachis_gracillima	Oxyrhachis gracillima	Andropogoneae	target capture	1	1	1	1	1	1	1	1	1	0	1	1	0	0	1	1	1	1	1	1	1	1	1	1	1	1	1	1	1	1	1	1	1	0	1	1	1	1	1	1	0	1	1	1	1	1
PAFTOL_8444__Rhytachne_megastachya	Rhytachne megastachya	Andropogoneae	target capture	1	1	1	1	1	1	1	1	0	1	1	1	1	1	1	0	1	1	1	1	1	1	1	1	1	1	1	1	1	1	1	1	1	1	0	1	0	1	1	1	0	1	1	1	1	1
PAFTOL_8445__Miscanthus_violaceus	Miscanthidium violaceum	Andropogoneae	target capture	1	1	1	1	1	1	1	1	1	1	1	1	1	0	1	1	1	1	1	1	1	1	1	1	1	1	1	1	1	1	1	1	1	1	1	1	1	1	0	1	0	1	1	1	1	1
PAFTOL_8446__Saccharum_narenga	Narenga porphyrocoma	Andropogoneae	target capture	1	1	1	1	1	1	1	1	1	1	1	1	1	1	1	1	1	1	1	1	1	1	1	1	1	1	1	1	1	0	1	1	1	1	0	1	1	1	1	1	0	1	1	1	1	1
PAFTOL_8447__Tripidium_strictum	Tripidium strictum	Andropogoneae	target capture	1	1	1	0	1	0	1	1	0	1	0	1	0	0	1	0	1	1	1	1	1	1	0	1	1	1	0	1	1	0	1	1	1	1	0	1	1	1	0	1	0	1	1	1	1	1
PAFTOL_8536__Amelichloa_ambigua	Amelichloa ambigua	Stipeae	target capture	1	0	1	1	1	1	1	1	1	1	2	1	1	1	1	1	1	1	1	1	1	1	1	1	1	1	1	1	1	1	1	1	1	1	1	2	1	1	1	0	1	1	1	1	1	1
PAFTOL_8537__Celtica_gigantea	Celtica gigantea	Stipeae	target capture	1	0	1	0	1	1	1	1	1	1	1	1	1	1	1	1	1	1	1	1	1	1	1	0	1	1	1	1	1	1	1	1	1	1	1	1	1	1	1	1	1	1	1	1	1	1
PAFTOL_8538__Echinaria_capitata	Echinaria capitata	Poeae	target capture	1	0	1	1	1	0	1	1	1	1	1	1	0	1	1	1	1	1	1	1	1	1	1	1	1	1	0	1	1	1	1	1	1	1	1	1	1	1	1	1	0	1	1	1	1	1
PAFTOL_8539__Macrochloa_tenacissima	Macrochloa tenacissima	Stipeae	target capture	1	0	1	1	1	1	1	1	1	1	1	1	1	1	1	1	1	1	0	1	1	1	1	0	1	1	1	1	1	1	1	1	1	0	1	1	1	1	1	1	0	1	1	1	1	1
PAFTOL_8541__Nassella_mucronata	Nassella mucronata	Stipeae	target capture	1	0	1	1	1	1	1	1	1	1	2	1	1	1	1	1	1	1	1	1	1	1	1	1	1	1	1	1	1	1	1	1	1	1	1	1	1	1	1	1	1	1	1	1	1	1
PAFTOL_8542__Oreochloa_elegans	Oreochloa elegans	Poeae	target capture	1	0	1	1	1	1	1	1	1	1	1	1	1	1	1	1	1	1	1	1	1	1	1	0	1	1	1	1	1	1	1	1	1	1	0	1	1	1	1	1	0	1	1	1	1	1
PAFTOL_8543__Ortachne_rariflora	Ortachne rariflora	Stipeae	target capture	1	0	1	1	1	1	1	1	1	1	1	1	1	1	1	0	1	1	1	1	1	1	1	1	1	1	1	1	1	1	1	1	1	1	1	1	1	1	1	1	0	1	1	1	1	1
PAFTOL_8544__Lorenzochloa_erectifolia	Lorenzochloa erectifolia	Stipeae	target capture	1	0	1	1	1	1	1	1	1	1	1	1	0	1	1	1	1	1	1	1	1	1	1	1	1	1	0	1	1	1	1	1	1	1	1	1	1	1	1	1	0	1	1	1	1	1
PAFTOL_8546__Pseudobromus_ambilobensis	Pseudobromus ambilobensis	Poeae	target capture	1	0	1	1	1	0	1	1	1	1	1	1	0	0	0	0	1	1	0	1	1	1	1	0	0	0	0	1	0	1	0	1	1	1	0	1	1	1	1	1	0	1	1	1	1	0
PAFTOL_8547__Scolochloa_festucacea	Scolochloa festucacea	Poeae	target capture	1	0	1	0	1	1	1	1	1	1	1	1	1	0	1	1	1	2	1	1	1	1	1	1	1	1	0	1	1	1	1	1	1	1	0	1	1	1	1	1	0	1	1	1	1	1
PAFTOL_8548__Sesleriella_sphaerocephala	Sesleriella sphaerocephala	Poeae	target capture	1	0	1	1	1	0	1	1	1	1	1	1	1	1	1	1	1	1	1	1	1	1	1	0	1	1	0	1	1	1	1	1	1	1	1	1	1	1	1	1	0	1	1	1	1	1
PAFTOL_8549__Trisetaria_chaudharyana	Trisetaria chaudharyana	Poeae	target capture	1	0	1	1	1	1	1	1	1	1	1	1	0	1	1	1	1	1	1	1	1	1	1	1	1	1	0	1	0	1	1	1	1	1	1	1	1	1	1	1	0	1	1	1	1	1
PAFTOL_8550__Tzveleviochloa_burmanica	Tzveleviochloa burmanica	Poeae	target capture	1	0	1	1	1	0	1	1	1	1	1	1	1	0	1	1	1	1	1	0	1	1	1	0	1	1	0	1	1	1	0	1	1	1	0	1	1	1	1	1	0	1	1	1	1	1
PAFTOL_8551__Acrospelion_distichophyllum	Acrospelion distichophyllum	Poeae	target capture	1	0	1	1	1	1	1	1	1	1	1	1	0	0	1	1	1	1	1	1	1	1	1	1	1	1	1	1	1	1	1	1	1	1	1	1	1	1	0	1	0	1	1	1	1	1
PAFTOL_8552__Agrostopoa_woodii	Agrostopoa woodii	Poeae	target capture	1	0	1	1	1	1	1	1	1	1	1	1	1	0	1	1	1	1	1	1	1	1	1	1	1	0	0	1	1	1	1	1	1	1	1	1	1	1	0	1	0	1	0	1	1	1
PAFTOL_8554__Briza_humilis	Brizochloa humilis	Poeae	target capture	1	0	1	0	1	1	1	1	1	1	1	1	1	1	1	1	1	1	1	1	1	1	1	0	1	1	0	1	1	1	1	1	1	1	1	1	1	1	1	1	0	1	1	1	1	1
PAFTOL_8555__Colpodium_hedbergii	Colpodium hedbergii	Poeae	target capture	1	0	1	1	1	1	1	1	1	1	1	1	0	0	1	1	1	1	1	1	1	1	0	0	1	1	1	1	1	1	1	1	1	0	1	1	1	1	0	1	0	1	1	1	1	1
PAFTOL_8556__Cyathopus_sikkimensis	Cyathopus sikkimensis	Poeae	target capture	1	0	1	0	1	0	1	1	1	1	1	1	1	1	1	1	1	1	0	1	1	1	1	1	1	1	0	1	0	1	1	0	1	1	1	1	1	1	1	1	0	1	0	1	1	1
PAFTOL_8557__Dupontiopsis_hayachinensis	Dupontiopsis hayachinensis	Poeae	target capture	0	1	1	1	1	0	1	1	0	1	0	1	0	1	1	1	1	1	1	1	1	1	1	0	1	1	0	1	0	1	1	0	1	1	0	0	1	1	1	1	0	1	0	1	1	1
PAFTOL_8558__Hainardia_cylindrica	Parapholis cylindrica	Poeae	target capture	1	0	1	1	1	1	1	1	1	1	1	1	0	1	1	1	1	1	1	1	1	1	1	0	1	1	0	1	0	1	1	1	1	1	1	1	1	1	1	1	0	1	1	1	1	1
PAFTOL_8560__Limnas_veresczaginii	Limnas veresczaginii	Poeae	target capture	1	0	1	0	1	1	1	1	1	1	1	1	1	1	1	1	1	1	1	1	1	1	1	0	1	1	0	1	1	1	1	0	1	1	0	1	1	1	1	1	0	1	0	1	1	1
PAFTOL_8561__Molineriella_minuta	Molineriella minuta	Poeae	target capture	1	0	0	1	0	1	1	1	1	1	1	1	1	1	1	1	1	1	1	1	1	1	0	1	1	1	1	1	0	1	1	1	1	1	1	1	1	1	1	1	0	1	1	1	1	1
PAFTOL_8562__Paracolpodium_wallichii	Paracolpodium wallichii	Poeae	target capture	1	0	1	0	1	1	1	1	1	1	1	1	1	1	1	1	1	1	1	1	1	1	0	1	1	1	1	1	1	1	1	1	1	0	1	0	1	1	1	1	0	1	0	1	1	1
PAFTOL_8565__Pholiurus_pannonicus	Pholiurus pannonicus	Poeae	target capture	1	0	1	1	1	1	1	1	1	1	0	1	0	1	1	1	1	1	1	1	1	1	0	0	1	1	0	1	1	1	0	1	1	1	0	1	0	1	1	1	0	1	0	1	1	1
PAFTOL_8566__Rhizocephalus_orientalis	Rhizocephalus orientalis	Poeae	target capture	1	0	1	0	1	0	1	1	1	1	1	1	1	0	0	1	1	1	0	1	1	1	1	0	1	0	0	1	0	1	0	1	1	0	0	0	1	1	1	1	0	1	0	1	1	1
PAFTOL_8568__Tricholemma_jahandiezii	Tricholemma jahandiezii	Poeae	target capture	0	0	1	1	1	0	1	1	0	1	1	1	0	1	1	1	1	1	1	0	1	1	0	0	1	1	0	1	1	1	0	1	1	1	0	0	1	1	1	1	0	1	1	1	1	1
PAFTOL_8569__Vulpiella_stipoides	Vulpiella stipoides	Poeae	target capture	1	0	1	1	1	1	1	1	1	1	1	1	0	0	1	1	1	1	1	1	1	1	1	1	1	1	1	1	1	1	0	1	1	1	1	1	1	1	1	1	0	1	1	1	1	1
PAFTOL_9110__Diarrhena_fauriei	Neomolinia fauriei	Diarrheneae	target capture	1	0	1	1	1	1	1	1	1	1	1	1	1	1	1	1	1	1	1	1	1	1	1	0	1	1	1	1	1	1	1	1	1	1	0	1	1	1	1	1	0	1	1	1	1	1
PAFTOL_9112__Duthiea_bromoides	Duthiea bromoides	Duthieeae	target capture	1	0	1	1	1	1	1	1	1	1	1	1	1	1	1	1	1	1	1	1	1	1	1	0	1	1	1	1	1	1	1	1	1	1	1	1	1	1	1	1	0	1	1	1	1	1
PAFTOL_9113__Metcalfia_mexicana	Metcalfia mexicana	Duthieeae	target capture	1	0	1	1	1	1	1	1	1	1	1	1	1	1	1	1	1	1	1	1	1	1	1	0	1	1	1	1	1	1	1	1	1	1	1	1	1	1	1	1	1	1	1	1	1	1
PAFTOL_9114__Pappagrostis_pappophorea	Pappagrostis pappophorea	Duthieeae	target capture	1	0	1	1	1	1	1	1	1	1	1	1	1	1	1	1	1	1	0	1	1	1	0	1	1	1	1	1	1	1	1	1	1	1	1	1	1	1	1	1	0	1	1	1	1	1
PAFTOL_9115__Pseudodanthonia_himalaica	Pseudodanthonia himalaica	Duthieeae	target capture	1	0	1	1	1	0	1	1	1	1	1	1	1	1	1	1	1	1	1	1	1	1	1	0	1	1	0	1	1	1	1	1	1	1	0	1	1	1	1	1	0	1	0	1	1	1
PAFTOL_9116__Stephanachne_nigrescens	Stephanachne nigrescens	Duthieeae	target capture	1	0	1	1	1	1	1	1	1	1	1	1	1	1	1	1	1	1	1	1	1	1	1	1	1	1	1	1	0	1	1	1	1	1	1	1	1	1	1	1	0	1	1	1	1	1
PAFTOL_9117__Koordersiochloa_longiarista	Koordersiochloa longiarista	Meliceae	target capture	1	0	1	1	1	1	1	1	1	1	1	1	1	1	1	1	1	1	1	1	1	1	1	1	1	1	1	1	1	1	1	1	1	1	1	1	1	1	1	1	0	1	1	1	1	1
PAFTOL_9118__Lycochloa_avenacea	Lycochloa avenacea	Meliceae	target capture	1	1	1	0	1	0	1	1	1	1	0	1	0	0	1	0	1	1	1	1	1	1	1	0	1	0	0	1	1	0	0	1	1	1	1	1	1	1	1	1	0	1	1	1	1	1
PAFTOL_9119__Agrostis_hygrometrica	Agrostis hygrometrica	Poeae	target capture	1	0	1	1	1	1	1	1	1	1	1	1	1	1	1	1	1	1	1	1	1	1	0	0	1	1	0	1	0	1	0	1	1	1	0	0	1	1	1	1	0	1	1	1	1	1
PAFTOL_9120__Polypogon_chilensis	Polypogon chilensis	Poeae	target capture	1	0	1	1	1	1	1	1	1	1	1	1	0	0	1	1	1	3	1	1	1	1	1	1	1	1	0	1	1	1	0	1	1	1	0	1	1	1	1	1	0	1	1	1	1	1
PAFTOL_9124__Agropyropsis_lolium	Agropyropsis lolium	Poeae	target capture	1	0	1	1	1	0	1	1	1	1	0	1	0	1	1	1	1	1	1	1	1	1	1	0	1	1	1	1	0	1	0	1	1	1	1	1	1	1	1	1	0	1	1	1	1	1
PAFTOL_9126__Zotovia_thomsonii	Zotovia thomsonii	Ehrharteae	target capture	1	0	1	1	1	1	1	1	1	1	1	1	1	1	1	1	1	1	1	1	1	1	1	1	1	1	1	1	1	1	1	1	1	1	1	1	1	1	1	1	1	1	1	1	1	1
PAFTOL_9127__Puelia_coriacea	Puelia coriacea	Atractocarpeae	target capture	1	1	1	1	1	0	1	1	1	1	1	1	1	1	1	1	1	1	1	1	1	1	1	0	1	1	1	1	1	1	1	1	1	1	1	1	1	1	1	1	0	1	1	1	1	1
PAFTOL_9130__Leptaspis_zeylanica	Leptaspis zeylanica	Phareae	target capture	1	1	1	1	1	0	1	1	0	1	0	1	0	1	1	0	0	1	1	1	1	1	1	1	1	1	1	1	1	1	1	1	1	1	1	1	1	1	1	1	0	1	1	1	1	1
PAFTOL_9131__Semiarundinaria_fastuosa	Semiarundinaria fastuosa	Arundinarieae	target capture	1	1	1	2	1	1	1	1	1	1	1	1	1	1	1	1	1	1	1	1	1	1	1	1	1	1	1	1	1	1	1	1	1	1	1	1	1	1	0	1	1	1	1	1	1	1
PAFTOL_9132__Alvimia_lancifolia	Alvimia lancifolia	Bambuseae	target capture	1	1	1	1	1	1	1	1	1	1	1	1	1	1	1	1	1	1	1	1	1	1	1	1	1	1	1	1	1	1	1	1	1	1	1	1	1	1	1	1	1	2	1	1	1	1
PAFTOL_9133__Atractantha_falcata	Atractantha falcata	Bambuseae	target capture	1	1	1	1	1	1	1	1	1	1	1	1	1	1	1	1	0	1	1	1	1	1	1	1	1	1	1	1	1	1	1	1	1	1	1	1	0	1	1	1	1	1	1	1	1	1
PAFTOL_9134__Bergbambos_tessellata	Bergbambos tessellata	Arundinarieae	target capture	1	1	1	1	1	1	1	1	1	1	1	1	1	0	1	1	2	1	1	1	1	1	1	0	1	1	1	1	1	1	1	1	1	1	1	1	1	0	1	1	0	1	1	1	1	1
PAFTOL_9135__Kuruna_wightiana	Kuruna wightiana	Arundinarieae	target capture	1	1	1	0	1	1	1	1	1	1	0	1	0	0	1	1	1	1	1	1	1	1	1	0	1	1	0	1	1	1	0	1	1	0	0	0	1	1	1	1	0	1	1	1	1	1
PAFTOL_9136__Athroostachys_capitata	Athroostachys capitata	Bambuseae	target capture	1	1	1	1	1	0	1	1	1	1	1	1	0	0	1	1	1	1	1	1	1	1	1	0	1	1	1	1	1	1	1	1	1	1	1	0	0	1	1	1	0	1	1	1	1	0
PAFTOL_9137__Actinocladum_verticillatum	Actinocladum verticillatum	Bambuseae	target capture	1	1	1	1	1	0	1	1	1	1	1	1	1	0	1	1	1	1	1	1	1	1	1	1	1	1	0	1	1	1	0	1	1	1	0	1	0	1	1	1	0	1	1	1	1	1
PAFTOL_9138__Aulonemia_aristulata	Aulonemia aristulata	Bambuseae	target capture	1	1	1	0	1	1	1	1	1	1	1	1	1	1	1	1	1	1	1	1	1	1	1	0	1	0	1	1	1	0	1	1	1	1	1	1	1	1	1	1	0	1	1	1	1	1
PAFTOL_9139__Himalayacalamus_planatus	Himalayacalamus planatus	Arundinarieae	target capture	1	1	1	2	1	1	1	1	1	1	2	1	1	0	1	1	1	1	1	1	1	1	1	1	1	1	1	1	1	1	1	1	1	1	1	1	1	1	1	1	1	1	1	1	1	1
PAFTOL_9141__Colanthelia_rhizantha	Colanthelia rhizantha	Bambuseae	target capture	1	1	1	1	1	1	1	1	1	1	1	1	1	1	1	1	1	1	1	1	1	1	1	1	1	0	1	1	1	1	1	1	1	1	1	1	0	1	1	1	1	1	1	1	1	1
PAFTOL_9142__Didymogonyx_geminatum	Didymogonyx geminatum	Bambuseae	target capture	1	1	1	1	1	1	1	1	1	1	1	1	1	1	1	1	1	1	1	1	1	1	1	0	1	0	1	1	1	1	1	1	1	1	1	1	1	1	1	1	0	1	1	1	1	1
PAFTOL_9145__Filgueirasia_cannavieira	Filgueirasia cannavieira	Bambuseae	target capture	1	1	1	1	1	1	1	1	1	1	1	1	1	1	1	1	1	1	1	1	1	1	1	1	1	1	1	1	1	1	1	1	1	1	1	0	1	1	1	1	0	1	1	1	1	1
PAFTOL_9146__Oreobambos_buchwaldii	Oreobambos buchwaldii	Bambuseae	target capture	1	1	1	1	1	0	1	1	1	1	1	1	1	0	1	1	1	1	1	0	1	1	1	0	1	1	1	1	1	0	0	1	1	1	0	1	1	1	1	1	0	1	1	1	1	1
PAFTOL_9147__Oxytenanthera_abyssinica	Oxytenanthera abyssinica	Bambuseae	target capture	1	1	1	1	1	1	1	1	1	1	2	1	1	1	1	1	1	1	1	1	1	1	1	1	1	1	1	1	1	1	1	1	1	1	1	1	0	1	1	1	1	1	1	1	1	2
PAFTOL_9148__Cyrtochloa_toppingii	Cyrtochloa toppingii	Bambuseae	target capture	1	1	1	1	1	1	1	1	1	1	1	1	1	1	1	1	1	1	1	1	1	1	1	1	1	1	1	1	1	1	1	1	1	1	1	0	1	1	1	1	1	0	1	1	1	1
PAFTOL_9149__Mullerochloa_moreheadiana	Mullerochloa moreheadiana	Bambuseae	target capture	1	1	1	1	1	1	1	1	1	1	2	1	1	1	2	1	1	1	1	1	1	1	1	1	1	1	1	1	1	1	1	1	1	0	1	1	1	1	0	1	1	1	1	1	1	1
PAFTOL_9150__Apoclada_simplex	Apoclada simplex	Bambuseae	target capture	1	1	1	1	1	1	1	1	1	1	1	1	1	1	1	1	1	1	1	1	1	1	1	0	1	0	0	1	1	0	1	1	1	1	0	1	1	1	1	1	0	1	0	1	1	1
PAFTOL_9151__Ruhooglandia_hooglandii	Ruhooglandia hooglandii	Bambuseae	target capture	1	1	1	1	1	1	0	1	1	1	1	1	1	0	1	1	1	1	1	1	1	1	1	0	1	1	1	1	1	1	1	1	1	0	1	1	1	1	1	1	0	1	1	1	1	1
PAFTOL_9152__Temochloa_liliana	Temochloa liliana	Bambuseae	target capture	1	1	1	1	1	1	1	1	1	1	1	1	0	0	1	0	1	1	1	1	1	1	1	0	1	1	0	1	1	1	1	1	1	1	1	1	1	1	1	1	0	1	1	1	1	1
PAFTOL_9153__Ochlandra_stridula	Ochlandra stridula	Bambuseae	target capture	1	1	1	1	1	1	1	1	1	1	1	1	1	1	1	1	1	1	1	1	1	1	1	1	1	0	0	1	1	1	1	1	1	1	1	1	1	1	1	1	0	1	1	1	1	1
PAFTOL_9154__Widjajachloa_producta	Widjajachloa producta	Bambuseae	target capture	1	1	1	1	1	0	1	1	1	1	1	1	1	0	1	1	1	1	1	1	1	1	1	0	1	1	1	1	1	0	1	1	1	1	1	1	0	1	1	1	0	1	1	1	1	1
PAFTOL_9155__Ekmanochloa_aristata	Ekmanochloa aristata	Olyreae	target capture	1	0	1	1	1	1	1	1	1	1	1	1	1	1	1	1	1	1	1	1	1	1	1	1	1	1	1	1	1	1	1	1	1	1	1	1	1	1	1	1	1	1	1	1	1	1
PAFTOL_9159__Rehia_nervata	Rehia nervata	Olyreae	target capture	1	1	1	1	1	1	1	1	1	1	1	1	1	0	1	1	1	1	1	1	1	1	1	1	1	1	1	1	1	1	1	1	1	1	1	1	1	1	1	1	0	1	1	1	1	1
PAFTOL_9160__Reitzia_smithii	Reitzia smithii	Olyreae	target capture	1	1	1	1	1	1	1	1	1	1	1	1	1	0	1	1	1	1	1	1	1	1	1	0	1	1	1	1	1	1	1	1	1	1	1	1	1	1	1	1	0	1	1	1	1	1
PAFTOL_9162__Parianella_lanceolata	Parianella lanceolata	Olyreae	target capture	1	1	1	2	1	1	1	1	1	1	1	1	1	1	1	0	1	1	0	1	1	1	1	0	1	0	1	1	1	1	1	1	1	1	1	1	1	1	1	1	0	1	1	1	1	1
PAFTOL_9163__Parabambusa_kaini	Parabambusa kaini	Bambuseae	target capture	1	1	1	1	1	1	1	1	1	1	1	1	1	1	1	1	0	1	1	1	1	1	1	1	1	0	1	1	1	1	1	1	1	1	0	1	1	1	1	1	0	1	1	1	1	1
PAFTOL_9164__Sirochloa_parvifolia	Sirochloa parvifolia	Bambuseae	target capture	1	1	1	1	1	1	1	1	1	1	1	1	1	1	2	1	1	1	1	1	1	1	1	0	1	1	1	1	1	1	1	2	1	1	1	1	1	1	1	1	1	1	1	1	1	1
PAFTOL_9165__Sokinochloa_bosseri	Sokinochloa bosseri	Bambuseae	target capture	1	1	1	1	1	1	1	1	1	1	1	1	1	1	1	1	0	1	1	1	1	1	1	1	1	1	1	1	1	0	1	1	1	1	1	1	1	1	1	1	1	1	1	1	1	1
PAFTOL_9166__Valiha_diffusa	Valiha diffusa	Bambuseae	target capture	1	1	1	1	1	1	1	1	1	1	1	1	1	1	2	1	1	1	1	1	1	1	1	1	1	1	1	1	1	1	1	2	1	1	1	1	1	1	1	1	1	2	1	1	1	1
PAFTOL_9167__Nastus_borbonicus	Nastus borbonicus	Bambuseae	target capture	1	1	1	1	1	1	1	1	1	1	1	1	1	1	3	1	0	1	1	1	1	1	1	1	1	1	1	1	1	1	1	1	1	1	1	1	1	1	1	1	1	1	1	1	1	1
PAFTOL_9168__Nastus_aristatus	Nastus aristatus	Bambuseae	target capture	1	1	1	1	1	1	0	1	1	1	1	1	1	1	2	1	1	1	1	2	1	1	1	0	1	1	1	1	1	1	1	2	1	1	1	1	0	1	1	1	1	1	1	1	1	1
PAFTOL_9169__Hickelia_perrieri	Hickelia perrieri	Bambuseae	target capture	1	1	1	1	1	1	0	1	1	1	1	1	1	1	3	1	1	1	1	1	1	1	1	1	1	1	1	1	1	1	1	2	1	1	1	1	0	1	1	1	1	1	1	1	1	1
PAFTOL_9170__Decaryochloa_diadelpha	Decaryochloa diadelpha	Bambuseae	target capture	1	1	1	1	1	1	1	1	1	1	1	1	1	1	3	1	1	1	1	1	1	1	1	1	1	1	1	1	1	1	1	1	1	1	1	1	0	1	1	1	1	2	1	1	1	1
PAFTOL_9171__Cathariostachys_madagascariensis	Cathariostachys madagascariensis	Bambuseae	target capture	1	1	1	1	1	1	1	1	1	1	1	1	1	1	1	1	1	1	1	1	1	1	1	0	1	1	1	1	1	1	1	1	1	1	1	1	1	1	1	1	1	1	1	1	1	1
PAFTOL_9446__Racemobambos_gibbsiae	Racemobambos gibbsiae	Bambuseae	target capture	1	1	1	1	1	1	0	1	1	1	1	1	1	1	2	1	1	1	1	1	1	1	1	1	1	0	0	1	1	1	1	1	1	1	1	1	1	1	1	1	0	1	0	1	1	1
PAFTOL_9447__Cephalostachyum_capitatum	Cephalostachyum capitatum	Bambuseae	target capture	1	1	1	1	1	1	1	1	1	1	1	1	1	0	1	1	1	1	1	1	1	1	1	1	1	1	1	1	1	1	1	1	1	1	1	1	1	1	1	1	0	1	0	1	1	1
PAFTOL_9448__Dendrocalamus_strictus	Dendrocalamus strictus	Bambuseae	target capture	1	1	1	1	1	0	1	1	1	1	1	1	1	1	1	1	1	1	1	1	1	1	1	1	1	1	1	1	1	1	1	1	1	1	1	1	1	1	1	1	1	1	1	1	1	2
PAFTOL_9449__Thyrsostachys_oliveri	Thyrsostachys oliveri	Bambuseae	target capture	1	1	1	1	1	1	1	1	1	1	2	1	1	1	1	1	1	1	1	1	1	1	1	1	1	1	1	1	1	1	1	1	1	1	1	0	1	1	0	1	1	1	1	1	1	1
PAFTOL_9450__Bonia_saxatilis	Bonia saxatilis	Bambuseae	target capture	1	1	1	1	1	1	1	1	1	1	1	1	1	1	0	1	1	1	1	1	1	1	1	1	1	1	1	1	1	1	1	1	1	1	1	1	1	1	0	1	1	1	1	1	1	1
PAFTOL_9452__Neololeba_atra	Neololeba atra	Bambuseae	target capture	1	1	1	1	1	0	1	1	0	1	1	1	1	1	1	1	1	1	1	1	1	1	1	1	1	1	1	1	1	1	1	1	1	1	1	1	1	1	1	1	0	1	1	1	1	1
PAFTOL_9453__Temburongia_simplex	Temburongia simplex	Bambuseae	target capture	1	1	1	1	1	0	1	1	1	1	1	1	1	0	1	1	1	1	1	1	1	1	1	1	1	1	1	1	1	1	1	1	1	1	1	1	1	1	1	1	0	1	1	1	1	1
PAFTOL_9454__Schizostachyum_blumei	Schizostachyum blumei	Bambuseae	target capture	1	1	1	1	1	1	1	1	1	1	1	1	1	1	1	1	1	1	1	1	1	1	1	1	1	1	0	1	1	1	1	1	1	1	1	1	1	1	1	1	1	1	1	1	1	1
PAFTOL_9455__Gigantochloa_atter	Gigantochloa atter	Bambuseae	target capture	1	1	1	1	1	1	1	1	1	1	1	1	1	1	1	1	1	1	1	1	1	1	1	1	1	1	1	1	1	1	1	1	1	1	1	1	1	1	1	1	1	1	1	1	1	1
PAFTOL_9456__Bambusa_bambos	Bambusa bambos	Bambuseae	target capture	1	1	1	1	1	1	1	1	1	1	1	1	1	1	1	1	1	1	1	1	1	1	1	1	1	0	1	1	1	1	1	1	1	1	1	1	0	1	0	1	1	1	1	1	1	2
PC_Fcoer5__Festuca_coerulescens	Patzkea coerulescens	Poeae	target capture	1	0	1	1	1	1	1	1	1	1	1	1	1	1	1	1	1	1	1	1	1	1	1	1	1	1	1	1	0	1	1	1	1	1	1	1	1	1	1	1	1	1	1	1	1	1
PC_Fdrym4__Festuca_drymeja	Drymochloa drymeja	Poeae	target capture	1	0	1	1	1	1	1	1	1	1	1	1	1	1	1	1	1	1	1	1	1	1	1	0	1	1	0	1	1	1	1	1	1	1	1	1	1	1	1	1	0	1	1	1	1	1
PC_Fesk11__Festuca_eskia	Festuca ovina agg.	Poeae	target capture	1	0	1	1	0	1	1	1	1	1	1	1	0	1	1	1	1	1	1	1	1	1	1	1	1	1	1	1	1	1	1	1	1	1	1	1	1	1	1	1	1	1	1	1	1	1
PC_Ffena5__Festuca_fenas	Lolium interruptum subsp. interruptum	Poeae	target capture	1	0	1	1	1	1	1	1	1	1	1	1	1	1	1	1	1	1	1	1	1	1	1	0	1	1	1	1	1	1	1	1	1	1	1	1	1	1	1	1	0	1	1	2	1	1
PC_Fiber2__Festuca_iberica	Festuca iberica	Poeae	target capture	1	0	1	1	1	0	1	1	1	1	1	1	1	1	1	1	1	1	1	1	1	1	1	0	1	1	1	1	1	0	1	1	1	1	1	1	1	1	1	1	1	1	1	1	1	1
PC_Fmekis3__Festuca_mekiste	Festuca mekiste	Poeae	target capture	1	0	1	1	1	1	1	1	1	1	1	1	1	1	1	1	1	1	1	1	1	1	0	1	1	0	1	1	1	1	1	1	1	1	1	1	1	1	1	1	1	1	1	2	1	1
PC_Fpani2__Festuca_paniculata	Patzkea paniculata	Poeae	target capture	1	0	1	1	1	1	1	1	1	1	1	1	1	1	1	1	1	1	1	1	1	1	1	1	1	1	1	1	1	1	1	1	1	1	1	1	1	1	1	1	0	1	1	1	1	1
PC_Fpilg8__Festuca_pilgeri	Festuca pilgeri	Poeae	target capture	1	0	1	1	1	1	1	1	1	1	1	1	1	1	1	1	1	1	1	2	1	1	1	1	2	1	1	1	1	1	1	1	1	1	1	1	1	1	1	1	0	1	1	1	1	1
PC_Mbert2__Megalachne_berteroniana	Megalachne berteroniana	Poeae	target capture	1	0	1	1	0	1	1	1	1	1	1	1	0	1	1	1	1	2	1	1	1	1	1	1	1	1	0	1	1	0	1	1	1	1	1	1	1	1	1	1	1	1	1	1	1	1
PC_Mtuber1__Micropyropsis_tuberosa	Lolium tuberosum	Poeae	target capture	1	0	1	1	1	1	1	1	1	1	1	1	1	1	1	1	1	1	1	1	1	1	1	0	1	1	1	1	0	1	1	1	1	1	1	1	1	1	1	1	1	1	1	2	2	1
PC_Psiincu5__Psilurus_incurvus	Festuca incurva	Poeae	target capture	1	0	1	2	1	1	1	1	1	2	1	1	1	1	1	2	1	2	1	1	1	1	1	1	1	1	1	1	1	0	1	1	1	1	1	1	1	1	2	1	1	1	1	2	3	1
PC_Vcili4__Vulpia_ciliata	Festuca myuros	Poeae	target capture	1	0	1	1	1	0	1	1	1	1	2	1	1	1	1	1	1	2	1	1	1	1	1	0	1	1	0	1	1	1	1	1	1	1	1	2	1	1	1	1	1	1	1	1	1	1
PC_Wlima__Wangenheimia_lima	Wangenheimia lima	Poeae	target capture	1	0	1	1	1	1	1	1	1	1	1	1	1	1	1	1	1	1	1	1	1	1	1	1	1	1	1	1	1	1	1	1	1	1	1	1	1	1	1	1	1	1	1	1	1	1
[truncated: 285 more columns]

## Sheet: S3_hybpiper_assembly_stats
analysis_ID	NumReads	ReadsMapped	PctOnTarget	GenesMapped	GenesWithContigs	GenesWithSeqs	GenesAt25pct	GenesAt50pct	GenesAt75pct	Genesat150pct	ParalogWarnings
GAP_79773__Cenchrus_ciliaris	9822406	1857662	0.189	356	354	348	343	326	257	1	0
GAP_79883__Microlaena_stipoides	8206700	2173622	0.265	356	356	351	335	282	192	0	28
GAP_79884__Monachather_paradoxus	7122744	1340101	0.188	356	352	346	337	299	229	2	84
GAP_79885__Psammagrostis_wiseana	4343920	1104117	0.254	356	353	337	317	255	127	0	0
GAP_79886__Pseudochaetochloa_australiensis	3626982	639674	0.176	356	355	345	331	281	174	0	0
GAP_79887__Thyridolepis_mitchelliana	8763274	2341405	0.267	356	356	352	352	334	258	0	7
GAP_80216__Bambusa_arnhemica	49873615	6534588	0.131	356	356	354	341	318	246	2	32
GAP_80217__Chionochloa_frigida	38903871	9013840	0.232	356	355	351	336	298	219	0	14
GAP_80218__Cyrtococcum_oxyphyllum	18548736	4250854	0.229	356	356	339	325	284	211	1	54
GAP_80219__Dimeria_ornithopoda	33013095	8080324	0.245	356	355	346	339	329	286	0	6
GAP_80220__Elionurus_citreus	13197088	1921524	0.146	356	355	342	326	272	181	1	8
GAP_80221__Heteropogon_contortus	26316897	6539351	0.248	356	356	350	346	328	257	0	10
GAP_80222__Ischaemum_muticum	20348771	4318221	0.212	356	355	346	337	295	211	0	16
GAP_80223__Lepturus_repens	17064505	5062978	0.297	356	356	353	347	309	222	0	5
GAP_80224__Oryza_australiensis	42760001	8444505	0.197	356	356	348	346	333	295	0	2
GAP_80226__Thuarea_involuta	36373866	8424100	0.232	356	356	349	348	334	274	0	7
GAP_80275__Capillipedium_parviflorum	23001999	4404708	0.191	356	356	340	330	308	239	0	6
GAP_80276__Leersia_hexandra	29097820	9922951	0.341	356	355	343	334	296	220	0	37
GAP_80277__Micraira_subulifolia	37079656	9444511	0.255	356	356	348	344	326	262	0	0
GAP_80278__Notochloe_microdon	25172601	3802654	0.151	356	356	346	330	283	193	0	33
GAP_80279__Potamophila_parviflora	28068233	9777610	0.348	356	356	350	350	337	269	0	1
GAP_80280__Schizachyrium_fragile	41085761	10154879	0.247	356	356	347	341	324	278	1	9
GAP_80281__Whiteochloa_semitonsa	37194526	5894543	0.158	355	355	351	346	335	294	0	2
GAP_80282__Arundinella_setosa	25395892	5791631	0.228	356	355	341	328	289	198	0	19
GAP_80283__Ichnanthus_pallens	18442454	3117522	0.169	356	355	344	333	286	184	0	10
GAP_80284__Acrachne_racemosa	17657668	5617709	0.318	356	355	352	345	319	239	0	0
GAP_80601__Alloteropsis_semialata	12984829	2264091	0.174	356	356	343	342	315	254	0	3
GAP_80602__Amphibromus_neesii	9476571	905368	0.096	356	354	345	333	275	177	0	23
GAP_80606__Australopyrum_pectinatum	15443013	1059663	0.069	356	352	327	307	257	152	0	3
GAP_80611__Bromus_rubens	10271735	1025263	0.1	355	355	329	306	264	138	1	1
GAP_80625__Deyeuxia_frigida	6490904	687245	0.106	355	354	340	312	220	105	0	1
GAP_80631__Ectrosia_agrostoides	16560366	4038361	0.244	0	356	351	339	294	209	0	15
GAP_80632__Entolasia_marginata	17613940	3969614	0.225	356	356	345	337	298	189	0	13
GAP_80634__Festuca_muelleri	17541964	1660427	0.095	355	354	342	329	273	148	0	0
GAP_80637__Hackelochloa_granularis	10897174	2340768	0.215	355	355	349	345	319	244	0	21
GAP_80641__Heterachne_gulliveri	17702843	4105770	0.232	356	356	348	342	305	249	1	22
GAP_80642__Hierochloe_redolens	11097464	938951	0.085	355	354	347	332	277	177	0	16
GAP_80644__Hymenachne_acutigluma	10812300	1892622	0.175	355	355	342	338	313	239	0	0
GAP_80647__Koeleria_macrantha	11430116	924615	0.081	355	354	347	333	273	171	0	21
GAP_80651__Miscanthus_sinensis	19731377	2800672	0.142	356	355	346	344	326	256	0	12
GAP_80656__Pheidochloa_gracilis	7157332	1676712	0.234	356	356	343	322	274	174	1	25
GAP_80657__Poa_labillardierei	9528033	899673	0.094	356	353	345	338	312	223	0	29
GAP_80659__Puccinellia_perlaxa	15352597	1235628	0.08	356	355	349	338	290	203	0	4
GAP_80660__Rottboellia_cochinchinensis	17418031	2488724	0.143	356	355	344	338	325	255	0	4
GAP_80671__Apluda_mutica	9623506	2112872	0.22	356	355	346	341	310	221	0	0
GAP_80744__Cynodon_dactylon	2212216	697494	0.315	356	354	346	341	307	209	0	0
GAP_80745__Astrebla_lappacea	4329114	1116112	0.258	356	356	349	337	293	203	0	22
GAP_80746__Imperata_cylindrica	5133309	840161	0.164	355	353	341	338	318	231	0	9
GAP_80747__Isachne_globosa	4471536	564757	0.126	356	355	339	327	284	165	0	13
GAP_80748__Bothriochloa_ewartiana	1222084	59168	0.048	351	158	1	1	0	0	0	0
GAP_80749__Brachyachne_convergens	749134	200973	0.268	355	344	336	328	277	165	0	0
GAP_80750__Chloris_truncata	6293219	1312336	0.209	356	354	352	344	317	223	0	13
GAP_80751__Cymbopogon_ambiguus	3048897	376126	0.123	356	295	16	3	0	0	0	0
GAP_80752__Dactyloctenium_radulans	4614523	1425430	0.309	356	356	348	335	288	189	0	13
GAP_80753__Digitaria_brownii	3902578	813688	0.209	356	352	342	340	303	207	0	22
GAP_80756__Elytrophorus_spicatus	4330045	490254	0.113	356	352	343	335	293	188	0	3
GAP_80757__Enneapogon_cylindricus	3538246	587488	0.166	356	353	343	333	278	171	0	2
GAP_80758__Enteropogon_acicularis	6351965	1347393	0.212	356	355	347	344	329	265	0	2
GAP_80759__Eriachne_mucronata	7867044	2097667	0.267	356	355	344	340	315	212	0	7
GAP_80760__Eulalia_aurea	831998	186593	0.224	355	334	321	302	216	99	1	2
GAP_80761__Iseilema_membranaceum	5505635	1129361	0.205	356	355	343	332	311	218	0	4
GAP_80762__Diplachne_fusca	8267752	2252662	0.272	356	355	353	351	338	276	0	2
GAP_80763__Oxychloris_scariosa	4165039	1194321	0.287	356	355	342	330	287	190	0	35
GAP_80764__Paspalidium_rarum	4355797	905497	0.208	356	356	347	345	321	256	0	1
GAP_80765__Paspalum_scrobiculatum	3943092	935252	0.237	356	355	340	327	278	177	1	13
GAP_80766__Perotis_rara	5956442	1544975	0.259	355	355	347	335	299	202	0	19
GAP_80767__Phragmites_australis	6214762	1084054	0.174	356	354	346	335	301	199	2	26
GAP_80768__Rytidosperma_erianthum	3946151	484318	0.123	356	350	338	322	234	108	0	4
GAP_80769__Setaria_dielsii	3009288	514513	0.171	356	354	340	331	287	186	0	0
GAP_80770__Sorghum_plumosum	4154844	882795	0.212	356	354	342	334	306	204	0	1
GAP_80771__Themeda_triandra	982874	199994	0.203	356	339	329	321	254	119	0	3
GAP_80772__Triodia_irritans	4478607	1148369	0.256	356	356	348	337	298	181	0	30
GAP_80773__Tripogonella_loliiformis	7285390	1679492	0.231	356	356	348	346	330	268	0	0
GAP_80774__Triraphis_mollis	4581992	1141726	0.249	356	354	349	344	311	218	0	11
GAP_80775__Yakirra_australiensis	4235953	1047836	0.247	356	354	348	343	318	247	0	12
GAP_80776__Zoysia_macrantha	2813753	848713	0.302	356	354	347	341	302	198	0	20
GAP_80797__Agrostis_australiensis	3024681	188349	0.062	356	259	57	18	2	0	0	0
GAP_80798__Dichanthium_sericeum	4995538	1504715	0.301	356	355	345	343	321	244	0	4
GAP_80799__Anthosachne_scabra	6798272	3054445	0.449	356	342	312	274	172	61	0	0
GAP_80800__Hyparrhenia_hirta	562531	172551	0.307	354	325	309	278	195	68	0	0
GAP_80801__Polypogon_tenellus	6750519	515347	0.076	356	352	336	319	244	123	0	6
GAP_80802__Stenotaphrum_micranthum	7786694	1784170	0.229	356	356	350	346	306	228	0	3
GAP_80825__Urochloa_piligera	512167	157145	0.307	356	340	324	302	204	85	0	5
GAP_80826__Tragus_australianus	5114623	907371	0.177	356	354	350	343	327	243	0	0
GAP_80827__Panicum_decompositum	4535035	1059327	0.234	356	355	348	340	308	236	1	24
GAP_80828__Hemarthria_uncinata	5701754	1149726	0.202	356	354	345	334	292	208	0	3
GAP_80829__Eragrostis_australasica	4101141	1386635	0.338	356	354	343	329	296	196	0	32
GAP_80830__Echinochloa_inundata	5109112	1326964	0.26	356	352	347	340	302	206	0	1
GAP_80831__Distichlis_distichophylla	5768476	1567755	0.272	355	354	345	335	302	208	0	39
GAP_80832__Diplachne_fusca	4678446	837331	0.179	356	353	345	330	273	168	0	2
GAP_80901__Centotheca_lappacea	35948960	6246625	0.174	356	356	349	345	325	264	0	4
GAP_80902__Garnotia_stricta	58115454	8624308	0.148	356	355	341	337	312	252	0	26
GAP_81006__Arthragrostis_brassiana	62027022	12750499	0.206	356	356	337	328	291	225	0	44
GAP_81007__Coelachne_pulchella	42762010	10857185	0.254	356	356	349	337	296	224	1	19
GAP_81008__Leptaspis_banksii	21650380	2965521	0.137	356	356	341	331	298	216	0	0
GAP_81104__Arthraxon_hispidus	36505863	6834890	0.187	356	355	342	334	305	238	0	49
GAP_81105__Cynochloris_reynoldensis	34301878	11953543	0.348	356	356	348	323	262	160	1	6
GAP_81106__Eragrostiella_bifaria	44439312	10673872	0.24	356	356	347	340	309	260	0	26
GAP_81107__Sporobolus_creber	32925588	7399210	0.225	356	356	344	334	294	222	0	24
GAP_81108__Eremochloa_ciliaris	27470916	6431990	0.234	356	356	345	329	301	201	0	0
GAP_81150__Dallwatsonia_felliana	37438899	6943764	0.185	356	356	342	326	289	211	0	76
GAP_81183__Clausospicula_extensa	47332584	11259341	0.238	356	355	342	334	312	223	0	31
GAP_81184__Microchloa_indica	18653844	4265790	0.229	356	356	346	346	334	274	0	1
PAFTOL_5927__Acritochaete_volkensii	374485	55729	0.149	355	281	246	187	87	27	0	0
PAFTOL_5928__Acroceras_excavatum	470670	67955	0.144	354	296	236	133	43	4	0	0
PAFTOL_5929__Acroceras_calcicola	4465442	514598	0.115	356	350	346	340	312	214	0	5
PAFTOL_5930__Acroceras_tonkinense	4417318	317502	0.072	355	342	331	309	258	139	0	17
PAFTOL_5931__Acroceras_zizanioides	4029229	397532	0.099	356	348	338	329	279	163	0	9
PAFTOL_5932__Brachiaria_dimorpha	3439741	1401071	0.407	356	355	347	342	311	210	0	8
PAFTOL_5933__Poecilostachys_oplismenoides	4184856	428892	0.102	356	352	342	327	288	176	0	0
PAFTOL_5934__Cyphochlaena_madagascariensis	3198786	1178618	0.368	356	354	345	336	301	191	0	14
PAFTOL_5935__Cyrtococcum_deltoideum	3735624	445100	0.119	356	350	345	339	309	210	0	3
PAFTOL_5936__Cyrtococcum_trigonum	3726169	414953	0.111	356	347	338	328	281	168	0	36
PAFTOL_5937__Echinochloa_jubata	4689208	2178004	0.464	356	354	350	345	328	255	1	4
PAFTOL_5939__Lasiacis_grisebachii	3628130	208167	0.057	356	331	275	228	123	38	0	0
PAFTOL_5940__Microcalamus_barbinodis	801401	77185	0.096	353	255	155	86	26	5	0	0
PAFTOL_5941__Morronea_arundinariae	7768233	635453	0.082	356	354	347	333	291	213	1	17
PAFTOL_5942__Oplismenus_burmanni	0	0	0	331	296	181	0	0
PAFTOL_5943__Oplismenus_sp.	3466321	1351663	0.39	356	354	340	329	290	188	0	24
PAFTOL_5944__Ottochloa_nodosa	3597466	1215240	0.338	356	354	349	345	312	193	0	0
PAFTOL_5945__Panicum_mitopus	3756237	1389755	0.37	356	355	348	336	312	202	0	5
PAFTOL_5946__Panicum_spergulifolium	3615937	1008948	0.279	356	354	349	344	307	186	0	4
PAFTOL_5947__Parodiophyllochloa_ovulifera	3635523	554757	0.153	356	355	346	327	273	168	0	7
PAFTOL_5948__Poecilostachys_geminata	4135032	917571	0.222	356	353	343	338	307	205	0	1
PAFTOL_5949__Pseudechinolaena_polystachya	3969878	1198682	0.302	356	356	344	336	286	164	0	12
PAFTOL_5950__Panicum_neoperrieri	3765400	289308	0.077	356	346	332	319	254	125	0	12
PAFTOL_6286__Afrotrichloris_martinii	2922027	288150	0.099	356	333	206	121	47	12	0	0
PAFTOL_6287__Chrysochloa_hindsii	6275015	567970	0.091	356	355	344	335	301	202	0	0
PAFTOL_6288__Daknopholis_boivinii	5383206	1434153	0.266	356	356	350	348	327	276	0	4
PAFTOL_6289__Leptochloa_panicea	6251134	1541813	0.247	355	355	352	344	328	271	0	2
PAFTOL_6290__Diplachne_gigantea	361367	26623	0.074	346	125	51	19	3	1	0	0
PAFTOL_6291__Harpochloa_falx	5582569	795923	0.143	356	354	343	332	292	196	0	0
PAFTOL_6292__Micrachne_fulva	2979810	276985	0.093	356	343	302	237	138	47	0	0
PAFTOL_6293__Lepturus_anadabolavensis	5079278	293060	0.058	356	350	343	331	289	185	0	3
PAFTOL_6294__Microchloa_sp.	5219875	234093	0.045	355	341	329	314	258	153	0	5
PAFTOL_6295__Neostapfiella_perrieri	917930	148014	0.161	356	337	318	302	210	84	0	0
PAFTOL_6296__Pommereulla_cornucopiae	6741814	616294	0.091	356	349	285	210	117	43	0	2
PAFTOL_6297__Monelytrum_luederitzianum	2443359	229689	0.094	355	341	287	199	93	22	0	0
PAFTOL_6298__Orthacanthus_pedunculatus	2911686	565736	0.194	356	353	345	331	276	154	0	0
PAFTOL_6299__Pogononeura_biflora	2999600	366890	0.122	355	351	321	285	189	76	0	0
PAFTOL_6300__Polevansia_rigida	1708750	329667	0.193	356	352	337	311	235	107	0	0
PAFTOL_6301__Craspedorhachis_africana	5391686	1093241	0.203	356	355	351	345	311	220	1	0
PAFTOL_6302__Bewsia_biflora	3512023	191805	0.055	356	342	326	310	254	143	0	0
PAFTOL_6303__Lophacme_digitata	3696301	463449	0.125	356	347	331	311	235	111	0	2
PAFTOL_6304__Hubbardochloa_gracilis	2866709	711012	0.248	355	355	347	336	301	194	0	0
PAFTOL_6305__Kampochloa_brachyphylla	3428214	698064	0.204	356	355	337	309	225	114	0	2
PAFTOL_6306__Lepturidium_insulare	3864181	341664	0.088	355	350	323	266	161	73	0	0
PAFTOL_6307__Sclerodactylon_sp.	2920096	653488	0.224	356	354	351	345	306	191	0	0
PAFTOL_6308__Neesiochloa_barbata	3010447	465035	0.154	355	349	314	264	161	63	0	1
PAFTOL_6309__Desmostachya_bipinnata	1941005	122048	0.063	354	311	190	97	38	6	0	0
PAFTOL_6310__Odyssea_paucinervis	2736685	431327	0.158	355	352	333	299	207	89	1	8
PAFTOL_6311__Zaqiqah_mucronata	2689761	426713	0.159	356	351	342	321	238	107	0	1
PAFTOL_6313__Triplasiella_eragrostoides	2385744	254272	0.107	356	344	322	293	198	77	1	4
PAFTOL_6314__Vaseyochloa_multinervosa	2456969	241794	0.098	356	337	233	137	52	10	0	0
PAFTOL_6315__Mosdenia_leptostachys	3157164	264938	0.084	355	337	259	184	93	30	0	0
PAFTOL_6317__Habrochloa_bullockii	5218175	1051457	0.201	355	352	341	316	241	115	0	0
PAFTOL_6318__Urochondra_setulosa	3034138	182592	0.06	355	338	337	327	292	179	0	3
PAFTOL_6319__Entoplocamia_aristulata	3501312	263084	0.075	355	341	338	331	298	173	0	0
PAFTOL_6320__Tetrachaete_elionuroides	2645091	302405	0.114	356	342	340	333	302	207	0	2
PAFTOL_6321__Tetrachne_dregei	3590845	821989	0.229	356	355	346	338	299	185	0	3
PAFTOL_6322__Cladoraphis_spinosa	1432051	526097	0.367	356	352	340	331	294	169	0	0
PAFTOL_6324__Steirachne_barbata	3417174	1328715	0.389	356	352	346	330	285	189	0	13
PAFTOL_6325__Stiburus_conrathii	2758024	783065	0.284	356	353	344	337	311	209	0	0
PAFTOL_6327__Schmidtia_pappophoroides	2364723	188420	0.08	356	336	325	306	228	117	0	0
PAFTOL_6358__Moliniopsis_japonica	6387855	1608368	0.252	356	355	340	326	279	150	0	27
PAFTOL_6360__Styppeiochloa_hitchcockii	6838655	2117494	0.31	356	356	353	350	320	222	0	4
PAFTOL_6362__Austroderia_richardii	4009441	1170350	0.292	356	353	338	319	256	148	0	24
PAFTOL_6363__Chimaerochloa_archboldii	2874122	221816	0.077	356	307	207	108	38	8	0	0
PAFTOL_6364__Danthonidium_gammiei	1564455	268565	0.172	354	342	270	163	49	11	0	0
PAFTOL_6366__Phaenanthoecium_koestlinii	3013635	687367	0.228	355	355	343	330	290	151	0	1
PAFTOL_6367__Heteranthoecia_guineensis	6178911	606298	0.098	356	351	344	338	312	207	0	1
PAFTOL_6368__Hubbardia_heptaneuron	2506991	316357	0.126	356	348	313	256	160	52	0	0
PAFTOL_6369__Limnopoa_meeboldii	5432944	383181	0.071	356	344	336	333	282	167	0	2
PAFTOL_6370__Sphaerocaryum_malaccense	3443754	1193105	0.346	356	354	350	337	300	159	0	0
PAFTOL_6371__Scutachne_dura	4379822	1147567	0.262	356	356	341	330	280	151	0	25
PAFTOL_6372__Thuarea_perrieri	5903822	566315	0.096	356	350	342	337	299	180	0	9
PAFTOL_6373__Tricholaena_sp.	4398999	1537607	0.35	356	355	347	344	322	209	1	5
PAFTOL_6374__Altoparadisium_scabrum	4573136	211589	0.046	356	337	322	312	270	156	0	4
PAFTOL_6375__Cyphonanthus_discrepans	5542811	362855	0.065	356	347	332	326	286	181	0	0
PAFTOL_6376__Keratochlaena_rigidifolia	6452493	1388162	0.215	356	354	338	326	271	155	0	16
PAFTOL_6377__Aakia_tuerckheimii	4670491	329119	0.07	356	342	332	324	292	169	0	5
PAFTOL_6378__Arundoclaytonia_dissimilis	9362911	1139639	0.122	356	356	343	331	296	205	0	2
PAFTOL_6380__Gilgiochloa_indurata	5480903	503210	0.092	355	348	345	342	311	207	0	1
PAFTOL_6381__Trichopteryx_sp.	5103553	1845026	0.362	356	354	349	345	318	206	0	2
PAFTOL_6382__Zonotriche_decora	2730574	427900	0.157	356	355	342	326	272	141	0	0
PAFTOL_6383__Chevalierella_dewildemanii	3073	55	0.018	19	1	1	1	1	0	0	0
PAFTOL_6384__Lophatherum_sinense	6265227	408470	0.065	356	351	339	319	260	134	0	13
PAFTOL_6385__Orthoclada_africana	3962887	708652	0.179	356	355	341	330	290	157	0	1
PAFTOL_7160__Tetrarrhena_laevis	5182618	1359533	0.262	355	351	320	278	152	49	0	1
PAFTOL_7162__Zizaniopsis_miliacea	4223740	2061150	0.488	355	350	339	319	252	109	0	0
PAFTOL_7163__Chimonobambusa_marmorea	4861759	817850	0.168	354	348	344	325	241	132	0	1
PAFTOL_7164__Sasaella_amuneana	3563437	765061	0.215	355	350	350	330	252	133	0	1
PAFTOL_7165__Sinobambusa_tootsik	3959325	581429	0.147	353	347	316	286	188	56	0	1
PAFTOL_7166__Chloothamnus_elatus	2991372	529210	0.177	355	346	331	294	198	65	0	1
PAFTOL_7167__Dinochloa_malayana	3970975	1078327	0.272	353	347	329	279	178	51	0	2
PAFTOL_7168__Greslania_circinata	4034201	1002850	0.249	355	355	342	321	229	96	0	1
PAFTOL_7169__Holttumochloa_hainanensis	9191935	398869	0.043	356	355	350	338	268	157	1	3
PAFTOL_7170__Melocalamus_yunnanensis	6518625	1643366	0.252	353	349	337	303	205	75	0	3
PAFTOL_7171__Neohouzeaua_fimbriata	7111313	1819992	0.256	356	351	335	305	222	80	0	3
PAFTOL_7172__Neomicrocalamus_prainii	5411366	1479686	0.273	356	348	334	302	223	73	0	2
PAFTOL_7173__Phuphanochloa_speciosa	9568654	2683953	0.28	355	353	338	314	223	104	1	4
PAFTOL_7174__Pseudostachyum_polymorphum	1407802	387122	0.275	347	331	297	226	96	18	0	0
PAFTOL_7175__Vietnamosasa_pusilla	6121082	1563372	0.255	353	347	335	292	210	86	1	1
PAFTOL_7176__Brachyelytrum_erectum	4126168	525976	0.127	351	346	314	274	177	60	0	0
PAFTOL_7177__Diarrhena_obovata	5011910	1477532	0.295	348	335	286	195	82	11	0	0
PAFTOL_7178__Glyceria_grandis	2794124	318181	0.114	333	308	258	166	51	4	0	0
PAFTOL_7179__Pleuropogon_sabinei	2948819	1063029	0.36	351	343	312	267	152	48	0	0
PAFTOL_7180__Triniochloa_stipoides	1600939	520879	0.325	330	289	245	149	40	0	0	0
PAFTOL_7181__Arctagrostis_latifolia	1784712	106438	0.06	277	177	136	35	6	1	0	0
PAFTOL_7182__Arctophila_fulva	3284316	451168	0.137	353	343	341	327	235	110	0	1
PAFTOL_7183__Arctopoa_eminens	2776805	393057	0.142	353	347	341	304	202	79	0	0
PAFTOL_7184__Avellinia_michelii	2371324	425386	0.179	351	339	339	318	241	91	0	0
PAFTOL_7185__Avenella_flexuosa	3603007	552236	0.153	344	326	262	186	72	11	0	0
PAFTOL_7187__Bellardiochloa_variegata	2331023	217220	0.093	325	271	209	87	17	4	0	0
PAFTOL_7188__Catabrosella_variegata	2349772	378423	0.161	341	319	259	167	59	6	0	0
PAFTOL_7189__Cinna_poiformis	1467291	301964	0.206	307	244	186	64	9	1	0	0
PAFTOL_7190__Coleanthus_subtilis	4454209	2235069	0.502	356	354	349	337	257	121	0	0
PAFTOL_7191__Cornucopiae_cucullatum	2826867	274840	0.097	340	304	244	137	38	2	0	0
PAFTOL_7192__Corynephorus_fasciculatus	2273893	178824	0.079	329	301	288	206	91	14	0	0
PAFTOL_7193__Cinnagrostis_nitidula	4792939	743015	0.155	353	345	341	299	179	66	0	4
PAFTOL_7194__Dichelachne_crinita	3874307	473709	0.122	341	326	281	204	74	10	0	0
PAFTOL_7195__Dryopoa_dives	4288884	322322	0.075	351	336	288	220	83	15	0	0
PAFTOL_7196__Dupontia_fisheri	8766588	1181053	0.135	352	339	292	230	93	17	0	0
PAFTOL_7197__Echinopogon_ovatus	3938204	803672	0.204	343	314	260	159	54	4	0	0
PAFTOL_7198__Gaudinia_fragilis	3256498	469674	0.144	353	350	345	320	241	102	0	0
PAFTOL_7199__Ventenata_macra	2167828	241527	0.111	312	245	157	62	10	1	0	0
PAFTOL_7200__Graphephorum_melicoides	1991308	263711	0.132	327	291	222	124	28	4	0	0
PAFTOL_7201__Hookerochloa_hookeriana	7320602	1555477	0.212	356	352	324	284	166	44	0	0
PAFTOL_7202__Lachnagrostis_aemula	6042733	1332572	0.221	354	351	326	272	128	22	0	1
PAFTOL_7203__Limnodea_arkansana	1763844	305692	0.173	304	252	186	84	17	1	0	0
PAFTOL_7971__Nephelochloa_orientalis	2403191	206397	0.086	332	263	185	68	5	0	0	0
PAFTOL_7972__Nicoraepoa_subenervis	4466230	518361	0.116	345	332	283	207	85	14	0	0
PAFTOL_7973__Parapholis_incurva	928024	229595	0.247	305	243	176	51	4	0	0	0
PAFTOL_7974__Pentapogon_quadrifidus	2638990	567131	0.215	349	336	294	206	84	9	0	0
PAFTOL_7975__Peyritschia_deyeuxioides	1529872	263255	0.172	307	237	170	53	4	0	0	0
PAFTOL_7976__Phippsia_algida	3400331	541056	0.159	349	327	283	199	90	12	0	0
PAFTOL_7977__Relchela_panicoides	6417205	1015842	0.158	350	340	306	240	116	25	0	1
PAFTOL_7978__Rostraria_cristata	4490656	650510	0.145	346	334	281	197	78	10	0	0
PAFTOL_7979__Podagrostis_aequivalvis	6398780	2949864	0.461	355	353	350	328	247	112	0	6
PAFTOL_7980__Pseudophleum_gibbum	1505203	268299	0.178	306	237	161	52	7	0	0	0
PAFTOL_7981__Saxipoa_saxicola	3617139	922911	0.255	338	308	251	136	31	2	0	0
PAFTOL_7982__Sphenopholis_obtusata	6382479	2808503	0.44	355	354	347	323	265	140	0	5
PAFTOL_7983__Sylvipoa_queenslandica	4569026	1114363	0.244	347	316	263	154	52	6	0	0
PAFTOL_7984__Vahlodea_atropurpurea	1795491	226792	0.126	322	285	223	110	27	2	0	0
PAFTOL_7985__Ventenata_dubia	3430349	212511	0.062	339	316	244	156	44	8	0	0
PAFTOL_7986__Eriocoma_hymenoides	10353796	4027607	0.389	354	347	320	275	173	56	0	0
PAFTOL_7987__Austrostipa_campylachne	7826054	2064891	0.264	356	354	347	328	262	131	0	6
PAFTOL_7988__Hesperostipa_comata	6040875	1309766	0.217	356	351	330	290	204	87	0	2
PAFTOL_7989__Piptatheropsis_pungens	9725416	3348851	0.344	351	343	310	263	137	26	0	0
PAFTOL_7990__Agropyron_cristatum	5042257	378920	0.075	351	334	238	158	47	8	0	0
PAFTOL_7991__Anthosachne_scabra	5156299	3185575	0.618	335	307	243	127	29	7	0	0
PAFTOL_7992__Australopyrum_pectinatum	5193101	586974	0.113	347	313	223	130	31	8	0	0
PAFTOL_7993__Eremopyrum_triticeum	2622	650	0.248	139	3	1	0	0	0	0	0
PAFTOL_7994__Leymus_mollis	2853363	514647	0.18	350	329	326	297	207	65	0	0
PAFTOL_7995__Pascopyrum_smithii	3097554	1405436	0.454	354	332	328	292	188	55	0	0
PAFTOL_7996__Psathyrostachys_juncea	2321680	256782	0.111	349	321	319	301	216	74	0	0
PAFTOL_7997__Pseudoroegneria_roegneria	3341047	1200117	0.359	351	329	326	305	232	103	0	0
PAFTOL_7998__Agenium_leptocladum	3842715	1264598	0.329	349	343	312	267	170	48	0	0
PAFTOL_7999__Anadelphia_leptocoma	3142539	821747	0.261	352	347	346	339	305	173	0	2
PAFTOL_8000__Saccharum_asperum	3581179	895422	0.25	346	337	299	242	122	32	0	0
PAFTOL_8001__Eriochrysis_holcoides	2981791	593904	0.199	344	328	290	224	96	16	0	0
PAFTOL_8002__Germainia_truncatiglumis	6609080	1663237	0.252	352	349	321	285	192	69	0	0
PAFTOL_8003__Rottboellia_rottboellioides	7252781	1564187	0.216	354	350	337	324	258	129	1	0
PAFTOL_8004__Ophiuros_exaltatus	3815295	818244	0.214	347	337	317	278	163	59	0	0
PAFTOL_8005__Parahyparrhenia_annua	3687543	920136	0.25	355	348	326	301	222	85	0	0
PAFTOL_8006__Pseudopogonatherum_contortum	2590034	524147	0.202	352	345	315	285	186	58	0	0
PAFTOL_8006_Pseudopogonatherum_contortum	2590034	524147	0.202	352	345	315	285	186	58	0	0
PAFTOL_8007__Spathia_neurosa	3222105	869494	0.27	352	345	321	297	229	82	0	0
PAFTOL_8007_Spathia_neurosa	3222105	869494	0.27	352	345	321	297	229	82	0	0
PAFTOL_8008__Thaumastochloa_monilifera	4287863	872970	0.204	353	351	336	310	225	99	0	0
PAFTOL_8008_Thaumastochloa_monilifera	4287863	872970	0.204	353	351	336	310	225	99	0	0
PAFTOL_8009__Thelepogon_australiensis	2949709	499759	0.169	351	346	344	327	265	125	0	0
PAFTOL_8010__Cyperochloa_hirsuta	5952803	2558851	0.43	356	354	350	343	282	174	1	2
PAFTOL_8011__Spartochloa_scirpoidea	3116831	969559	0.311	355	350	347	328	249	103	0	3
PAFTOL_8012__Alloeochaete_gracillima	2434149	973247	0.4	340	322	302	221	91	15	0	0
PAFTOL_8012_Alloeochaete_gracillima	2434149	973247	0.4	340	322	302	221	91	15	0	0
PAFTOL_8013__Dichaetaria_wightii	2866891	422051	0.147	355	348	340	281	187	43	0	0
PAFTOL_8014__Panicum_millegrana	1089087	136985	0.126	346	319	305	221	98	16	0	0
PAFTOL_8015__Chaetopoa_taylorii	4934690	2469794	0.5	354	352	337	312	236	83	0	0
PAFTOL_8016__Chlorocalymma_cryptacanthum	3071520	1143972	0.372	354	349	345	341	301	180	0	0
PAFTOL_8017__Taeniorhachis_repens	3142790	1222042	0.389	352	349	347	337	284	144	1	0
PAFTOL_8018__Tarigidia_aequiglumis	3670959	1511261	0.412	353	352	348	329	261	122	0	0
PAFTOL_8019__Thyridachne_tisserantii	3239590	821219	0.253	354	350	346	329	263	105	0	0
PAFTOL_8020__Trachys_muricata	1368593	155695	0.114	353	315	256	52	11	0	0	0
PAFTOL_8021__Alexfloydia_repens	2265356	713746	0.315	341	310	269	173	65	12	0	0
PAFTOL_8022__Chamaeraphis_hordeaceae	4638847	1438087	0.31	356	352	350	342	298	188	0	0
PAFTOL_8023__Dissochondrus_biflorus	1751538	594258	0.339	353	343	327	301	224	92	0	0
PAFTOL_8024__Holcolemma_dispar	6659053	1827021	0.274	356	354	350	329	238	115	0	0
PAFTOL_8025__Hygrochloa_cravenii	3243494	674802	0.208	353	349	349	335	296	166	0	0
PAFTOL_8026__Paractaenum_novae-hollandiae	3568818	1388638	0.389	356	352	351	347	315	203	0	0
PAFTOL_8027__Cenchrus_arnhemicus	5607680	1228786	0.219	356	351	322	263	153	42	0	0
PAFTOL_8028__Pseudoraphis_jagonis	2186776	734331	0.336	353	352	329	312	229	93	0	0
PAFTOL_8029__Setariopsis_latiglumis	3928527	2138393	0.544	356	351	351	346	315	198	0	0
PAFTOL_8030__Spinifex_hirsutus	2638569	589362	0.223	354	343	342	336	274	145	0	0
PAFTOL_8031__Stereochlaena_caespitosa	5232388	2595610	0.496	355	348	347	341	299	169	0	0
PAFTOL_8032__Streptolophus_sagittifolius	2066149	398095	0.193	356	348	345	330	265	113	0	0
PAFTOL_8033__Uranthoecium_truncatum	3630624	1997303	0.55	350	333	319	276	178	51	0	0
PAFTOL_8034__Xerochloa_barbata	4217326	1073440	0.255	355	349	348	343	309	185	0	0
PAFTOL_8035__Zuloagaea_bulbosa	2972313	872293	0.293	353	344	341	325	275	123	0	0
PAFTOL_8036__Zygochloa_paradoxa	7271985	3214999	0.442	354	351	349	341	295	181	0	0
PAFTOL_8037__Adenochloa_hymeniochila	5947611	2708771	0.455	355	354	351	348	319	235	0	0
PAFTOL_8038__Homopholis_belsonii	7032684	2351249	0.334	354	350	332	306	233	83	0	2
PAFTOL_8039__Hydrothauma_manicatum	3262076	1920384	0.589	356	350	349	341	295	152	0	0
PAFTOL_8040__Hylebates_chlorochloe	3047315	1247365	0.409	355	349	348	337	283	122	0	0
PAFTOL_8041__Kellochloa_verrucosa	1945033	986115	0.507	349	327	302	245	131	28	0	0
PAFTOL_8042__Oryzidium_barnardii	10324762	5721068	0.554	354	351	349	344	315	208	0	0
PAFTOL_8043__Sacciolepis_indica	5139376	2298410	0.447	354	349	348	342	302	206	0	0
PAFTOL_8044__Thedachloa_annua	3948470	1210486	0.307	341	327	290	205	94	22	0	0
PAFTOL_8045__Trichanthecium_brazzavillense	5067803	2315600	0.457	355	349	329	300	226	95	0	0
PAFTOL_8046__Chaetium_festucoides	1874118	256092	0.137	354	345	340	311	219	65	0	0
PAFTOL_8047__Eccoptocarpha_obconiciventris	4150153	1565257	0.377	355	352	352	345	295	146	0	0
PAFTOL_8048__Eriochloa_barbatus	6024192	2307672	0.383	356	347	331	305	214	70	0	2
PAFTOL_8049__Leucophrys_mesocoma	1956739	712211	0.364	356	343	341	323	265	106	0	0
PAFTOL_8051__Rupichloa_acuminata	5665456	2372013	0.419	356	355	337	295	203	75	0	1
PAFTOL_8052_Urochloa_pseudodichotoma	18919801	8206769	0.434	356	356	344	332	282	135	0	1
PAFTOL_8053__Ancistrachne_maidenii	3326286	1229048	0.369	356	353	350	340	269	136	0	0
PAFTOL_8054__Calyptochloa_cylindrosperma	4738492	2064360	0.436	356	353	340	315	228	96	0	11
PAFTOL_8055__Cleistochloa_subjuncea	5867035	2434636	0.415	355	350	339	309	225	92	0	13
PAFTOL_8055_Cleistochloa_subjuncea	5867035	2434636	0.415	355	350	339	309	225	92	0	13
PAFTOL_8056__Neurachne_muelleri	3647843	1317931	0.361	346	343	319	291	225	79	0	1
PAFTOL_8056_Paraneurachne_muelleri	3647843	1317931	0.361	346	343	319	291	225	79	0	1
PAFTOL_8057__Louisiella_elephantipes	7383384	3430302	0.465	355	350	348	343	275	147	0	0
PAFTOL_8058__Achlaena_piptostachya	3624165	513029	0.142	355	345	335	289	169	42	0	0
PAFTOL_8059__Anthenantia_lanata	2029664	392000	0.193	351	348	344	296	184	47	0	0
PAFTOL_8060__Anthaenantiopsis_rojasiana	4575736	1533695	0.335	354	350	331	305	215	82	0	1
PAFTOL_8061__Apochloa_poliophylla	3531341	938631	0.266	354	346	343	339	281	165	0	0
PAFTOL_8062__Arthropogon_filifolius	4315442	1180850	0.274	353	348	347	336	298	161	0	0
PAFTOL_8063__Canastra_lanceolata	2524973	702569	0.278	353	347	347	336	277	138	0	0
PAFTOL_8064__Coleataenia_prionitis	2670678	1247242	0.467	346	324	308	243	132	25	0	0
PAFTOL_8065__Echinolaena_inflexa	3341831	1088785	0.326	354	350	350	339	295	161	0	0
PAFTOL_8066__Gerritea_pseudopetiolata	3965102	1038850	0.262	354	347	345	338	290	161	0	0
PAFTOL_8067__Homolepis_villaricensis	8543438	1721074	0.201	354	352	352	344	283	139	0	0
PAFTOL_8068__Hopia_obtusa	6253491	1335508	0.214	354	353	340	319	243	108	0	0
PAFTOL_8069__Mesosetum_comatum	3895843	765030	0.196	355	350	347	328	260	121	0	0
PAFTOL_8070__Ocellochloa_stolonifera	13061363	2119909	0.162	355	353	336	314	235	101	0	2
PAFTOL_8071__Oedochloa_minarum	4072380	596057	0.146	353	352	323	290	208	85	0	0
PAFTOL_8072__Oncorachis_ramosa	3836539	1098045	0.286	349	326	279	206	89	12	0	0
PAFTOL_8073__Oplismenopsis_najada	3435059	1020263	0.297	352	347	346	334	271	135	0	1
PAFTOL_8074__Osvaldoa_valida	1842356	738260	0.401	355	351	348	326	256	122	0	10
PAFTOL_8075__Phanopyrum_gymnocarpon	2816574	523694	0.186	353	346	342	296	168	44	0	0
PAFTOL_8076__Renvoizea_sacciolepoides	11225365	2054141	0.183	352	351	333	315	231	101	0	0
PAFTOL_8077__Reynaudia_filiformis	3162923	654473	0.207	351	346	345	335	283	134	0	0
PAFTOL_8078__Rugoloa_hylaeica	6292436	2891169	0.459	352	344	327	292	171	46	0	0
PAFTOL_8079__Streptostachys_asperifolia	4148703	1043726	0.252	353	340	322	281	174	47	0	0
PAFTOL_8080__Tatianyx_arnacites	6122127	2036720	0.333	352	342	305	259	155	48	0	0
PAFTOL_8081__Triscenia_ovina	1484083	411943	0.278	351	346	344	324	241	91	0	0
PAFTOL_8082__Dilophotriche_occidentalis	5759546	1848964	0.321	354	350	324	293	208	75	0	2
PAFTOL_8083__Amphipogon_strictus	3747904	830454	0.222	350	339	311	274	158	37	0	2
PAFTOL_8084__Plinthanthesis_paradoxa	4026372	875436	0.217	352	346	312	264	125	21	0	1
PAFTOL_8085__Apochiton_burttii	3634005	1384647	0.381	355	350	349	338	276	129	0	0
PAFTOL_8086__Austrochloris_dichanthioides	4286207	2049483	0.478	356	353	350	329	252	121	0	7
PAFTOL_8087__Disakisperma_dubium	2236952	671260	0.3	353	349	340	315	225	83	0	3
PAFTOL_8088__Distichlis_spicata	2412982	747102	0.31	353	346	343	334	285	133	0	0
PAFTOL_8089__Erioneuron_avenaceum	3876270	1336600	0.345	356	350	350	348	308	165	0	0
PAFTOL_8090__Gouinia_paraguayensis	5605509	2756483	0.492	354	352	337	307	220	80	0	3
PAFTOL_8091__Leptothrium_senegalense	2374667	467323	0.197	352	344	342	334	264	139	0	1
PAFTOL_8092__Muhlenbergia_tenella	3477560	484558	0.139	344	323	287	212	83	8	0	0
PAFTOL_8093__Orinus_thoroldii	3621247	1679211	0.464	356	352	346	325	237	100	0	3
PAFTOL_8094__Tridens_muticus	1513822	617884	0.408	355	345	343	328	245	112	0	4
PAFTOL_8095__Tridentopsis_mutica	3537442	685236	0.194	353	349	348	339	275	136	0	0
PAFTOL_8096__Triplasis_purpurea	7233806	4964840	0.686	351	336	332	293	184	53	0	0
PAFTOL_8352__Scrotochloa_urceolata	842493	106300	0.126	356	202	52	15	7	1	0	0
PAFTOL_8353__Pharus_latifolius	1134755	177615	0.157	355	307	223	163	79	31	0	0
PAFTOL_8354__Streptochaeta_spicata	6116964	754485	0.123	356	355	324	293	223	117	0	2
PAFTOL_8355__Stipagrostis_ciliata	676721	147888	0.219	354	195	87	24	1	0	0	0
PAFTOL_8356__Pseudobambusa_schizostachyoides	1438631	215096	0.15	356	334	311	267	172	50	0	0
PAFTOL_8357__Elytrostachys_clavigera	3019825	519439	0.172	356	348	341	334	279	157	0	8
PAFTOL_8358__Arthrostylidium_sp.	5468164	608102	0.111	356	353	341	332	283	144	0	7
PAFTOL_8359__Cryptochloa_strictiflora	2867563	458973	0.16	355	352	342	338	295	189	0	0
PAFTOL_8360__Fimbribambusa_horsfieldii	4367510	437737	0.1	356	352	349	341	275	171	0	9
PAFTOL_8362__Maclurochloa_montana	2927463	555862	0.19	356	352	345	337	278	167	0	13
PAFTOL_8363__Kinabaluchloa_nebulosa	5024576	304345	0.061	356	350	338	324	267	148	0	10
PAFTOL_8364__Maclurolyra_tecta	13179359	1080231	0.082	356	352	229	148	49	15	0	0
PAFTOL_8365__Merostachys_annulifera	4171600	1360491	0.326	356	354	348	343	301	193	0	5
PAFTOL_8366__Mniochloa_pulchella	5933193	946252	0.159	355	355	343	333	288	174	0	0
PAFTOL_8367__Raddiella_ramosissima	2550091	255990	0.1	355	340	337	332	291	188	0	1
PAFTOL_8368__Soejatmia_ridleyi	2946418	476091	0.162	356	354	348	336	279	155	0	8
PAFTOL_8369__Sphaerobambos_hirsuta	5348663	846241	0.158	356	356	350	342	298	202	0	17
PAFTOL_8370__Piresiella_strephioides	3005822	489116	0.163	355	352	345	337	288	177	0	0
PAFTOL_8371__Pinga_marginata	3234183	580824	0.18	356	354	346	331	275	163	0	12
PAFTOL_8372__Pseudoxytenanthera_monadelpha	6510334	840036	0.129	356	356	351	337	290	172	2	7
PAFTOL_8373__Eremocaulon_aureofimbriatum	3949779	379485	0.096	355	348	340	326	272	152	1	12
PAFTOL_8374__Davidsea_attenuata	1389238	187783	0.135	356	345	321	260	146	44	0	0
PAFTOL_8375__Arberella_dressleri	4761702	129808	0.027	349	165	30	6	0	0	0	0
PAFTOL_8376__Arundo_donax	2614381	577363	0.221	355	351	335	321	260	150	0	38
PAFTOL_8377__Chionochloa_pallens	4420813	1153272	0.261	356	353	344	337	295	181	0	12
PAFTOL_8378__Schismus_barbatus	2083614	481036	0.231	356	352	344	332	294	179	0	2
PAFTOL_8379__Tripogonella_loliiformis	3931918	1011660	0.257	356	354	350	348	325	249	0	0
PAFTOL_8380__Eragrostis_sp.	1639730	557404	0.34	356	352	342	333	268	165	0	8
PAFTOL_8381__Fingerhuthia_africana	2018397	643933	0.319	356	353	344	334	297	175	0	2
PAFTOL_8381_Fingerhuthia_africana	2018397	643933	0.319	356	353	344	334	297	175	0	2
PAFTOL_8382__Cleistogenes_serotina	2704933	858003	0.317	356	354	346	329	283	195	0	33
PAFTOL_8382_Cleistogenes_serotina	2704933	858003	0.317	356	354	346	329	283	195	0	33
PAFTOL_8383__Tragus_berteronianus	1660287	636746	0.384	356	352	348	337	303	189	0	2
PAFTOL_8383_Tragus_berteronianus	1660287	636746	0.384	356	352	348	337	303	189	0	2
PAFTOL_8384__Neotrinia_splendens	7113066	1586443	0.223	356	356	346	329	273	143	1	7
PAFTOL_8384_Neotrinia_splendens	7113066	1586443	0.223	356	356	346	329	273	143	1	7
PAFTOL_8385__Trikeraia_hookeri	4203111	312121	0.074	356	337	271	200	85	11	0	0
PAFTOL_8386__Timouria_saposhnikowii	1529045	417230	0.273	356	346	340	332	272	157	0	0
PAFTOL_8387__Stipellula_capensis	4890519	1336249	0.273	356	356	347	331	269	156	0	3
PAFTOL_8388__Psammochloa_villosa	5967777	936756	0.157	356	352	342	330	290	197	0	24
PAFTOL_8389__Pappostipa_atacamensis	6490672	1537418	0.237	356	354	346	336	282	176	0	18
PAFTOL_8390__Stenostachys_laevis	7849923	4796536	0.611	356	324	236	152	61	10	0	0
PAFTOL_8391__Kengyilia_kokonorica	4411341	1606575	0.364	356	346	303	252	140	34	0	0
PAFTOL_8392__Heteranthelium_piliferum	1133004	131172	0.116	354	311	267	235	159	53	0	0
PAFTOL_8393__Festucopsis_serpentini	1736120	419758	0.242	355	321	287	253	165	52	0	0
PAFTOL_8395__Thinopyrum_elongatum	2396527	629132	0.263	356	329	283	237	132	38	0	0
PAFTOL_8396__Peridictyon_sanctum	1084231	320404	0.296	355	239	135	72	16	0	0	0
PAFTOL_8397__Dasypyrum_villosum	10155198	4403399	0.434	356	344	204	138	70	27	0	0
PAFTOL_8398__Brylkinia_caudata	1937430	272574	0.141	356	336	312	286	189	57	0	0
PAFTOL_8399__Taeniatherum_caput-medusae	5156872	2077841	0.403	356	341	318	286	209	89	0	0
PAFTOL_8400__Anisopogon_avenaceus	5477499	646376	0.118	356	355	345	331	277	159	0	1
PAFTOL_8401__Jarava_ichu	3684297	1012912	0.275	356	354	345	334	288	172	0	14
PAFTOL_8402__Ichnanthus_nemorosus	2827684	315289	0.112	356	349	332	321	262	143	0	0
PAFTOL_8403__Walwhalleya_subxerophila	2628417	571238	0.217	356	354	342	335	291	182	0	3
PAFTOL_8404__Neurachne_alopecuroidea	2191352	846221	0.386	356	349	347	345	310	187	0	6
PAFTOL_8405__Chrysopogon_latifolius	4066078	767780	0.189	355	350	345	341	315	227	0	3
PAFTOL_8406__Ixophorus_unisetus	2948659	194866	0.066	356	323	263	214	116	41	0	2
PAFTOL_8407__Axonopus_longispicus	2733157	610987	0.224	355	353	338	330	280	155	0	8
PAFTOL_8408__Anthephora_hermaphrodita	5005849	1167240	0.233	356	355	345	340	318	230	0	3
PAFTOL_8409__Polytoca_cyathopoda	1262615	218329	0.173	355	342	323	308	242	114	0	0
PAFTOL_8410__Arundinella_bengalensis	1915355	462143	0.241	356	353	333	322	275	152	0	2
PAFTOL_8411__Euclasta_condylotricha	3930305	963983	0.245	356	352	345	341	312	221	0	11
PAFTOL_8412__Trachypogon_spicatus	1834998	314123	0.171	355	350	339	330	277	172	0	1
PAFTOL_8413__Elionurus_tristis	5598865	432209	0.077	356	349	330	310	251	140	0	1
PAFTOL_8414__Megastachya_mucronata	6378603	1877917	0.294	356	355	349	348	318	240	0	1
PAFTOL_8415__Apocopis_intermedius	1346138	175613	0.13	355	333	323	308	248	129	0	0
PAFTOL_8416__Polytoca_digitata	1779278	162399	0.091	355	331	319	303	239	115	0	0
PAFTOL_8417__Dimeria_lehmannii	2605029	376281	0.144	355	349	296	227	124	43	0	0
PAFTOL_8418__Lophopogon_tridentatus	42612225	11632764	0.273	356	353	256	178	92	39	2	0
PAFTOL_8419__Chasmopodium_caudatum	5568317	931756	0.167	356	351	338	326	290	183	0	10
PAFTOL_8420__Phacelurus_speciosus	2388684	728226	0.305	355	350	337	323	272	142	0	1
PAFTOL_8421__Hemarthria_protensa	1339662	129157	0.096	355	304	227	132	45	7	0	0
PAFTOL_8422__Pogonatherum_rufobarbatum	998629	269057	0.269	355	329	285	214	94	21	0	0
PAFTOL_8423__Pogonachne_racemosa	1135587	150923	0.133	356	330	303	272	167	55	0	0
PAFTOL_8424__Spodiopogon_dubius	5616861	1788111	0.318	356	354	343	331	307	207	0	1
PAFTOL_8425__Polytoca_wallichiana	1573506	158038	0.1	354	268	78	30	4	0	0	0
PAFTOL_8426__Bhidea_fischeri	3761570	1053045	0.28	356	354	345	334	293	199	0	3
PAFTOL_8427__Trilobachne_cookei	1966576	267946	0.136	355	341	305	273	181	64	0	0
PAFTOL_8428__Eulaliopsis_sykesii	1442682	364327	0.253	355	347	334	325	270	144	0	3
PAFTOL_8429__Andropterum_stolzii	1073383	327293	0.305	356	344	328	313	258	115	0	0
PAFTOL_8430__Nanooravia_santapaui	4172738	1030232	0.247	356	350	278	213	125	46	1	5
PAFTOL_8431__Sorghum_macrospermum	945098	126771	0.134	356	335	312	270	174	49	0	0
PAFTOL_8432__Asthenochloa_sp.	1969478	603923	0.307	356	352	341	326	273	140	0	0
PAFTOL_8433__Ratzeburgia_pulcherrima	1914081	269688	0.141	356	325	270	192	63	11	0	0
PAFTOL_8434__Manisuris_myurus	450950	94690	0.21	355	319	288	254	155	51	0	0
PAFTOL_8435__Loxodera_strigosa	808700	163591	0.202	356	315	290	256	152	48	0	1
PAFTOL_8436__Phacelurus_gabonensis	3647704	640684	0.176	356	351	338	325	265	144	0	3
PAFTOL_8437__Heteropholis_nigrescens	3162122	404484	0.128	356	350	317	284	195	76	0	0
PAFTOL_8438__Sehima_galpinii	2522687	662450	0.263	356	352	341	335	297	191	0	4
PAFTOL_8439__Miscanthus_fuscus	1483909	417646	0.281	355	344	333	306	221	93	0	0
PAFTOL_8440__Cleistachne_sorghoides	1914558	423324	0.221	356	346	331	323	260	137	0	1
PAFTOL_8441__Homozeugos_eylesii	3201980	338739	0.106	356	350	318	282	168	61	0	0
PAFTOL_8442__Pseudodichanthium_serrafalcoides	3106005	803795	0.259	356	354	339	327	282	169	0	0
PAFTOL_8443__Oxyrhachis_gracillima	5852102	623652	0.107	356	353	332	303	232	107	0	0
PAFTOL_8444__Rhytachne_megastachya	1842091	436742	0.237	355	352	332	314	256	127	0	0
PAFTOL_8445__Miscanthus_violaceus	3067853	669256	0.218	356	351	339	329	266	157	0	3
PAFTOL_8446__Saccharum_narenga	1579356	215203	0.136	356	334	310	293	201	68	0	0
PAFTOL_8447__Tripidium_strictum	1099857	96338	0.088	354	306	271	195	82	14	0	0
PAFTOL_8535__Oloptum_miliaceum	3349188	1029100	0.307	356	354	347	344	316	220	0	0
PAFTOL_8536__Amelichloa_ambigua	11955125	3139888	0.263	356	355	345	334	293	190	0	16
PAFTOL_8537__Celtica_gigantea	7123455	1083343	0.152	356	354	339	327	296	204	0	0
PAFTOL_8538__Echinaria_capitata	2036536	147203	0.072	355	325	303	272	180	60	0	2
PAFTOL_8539__Macrochloa_tenacissima	4891322	800643	0.164	355	353	341	330	284	172	0	0
PAFTOL_8541__Nassella_mucronata	3615679	940742	0.26	356	351	347	338	305	198	0	8
PAFTOL_8542__Oreochloa_elegans	1947524	299242	0.154	356	341	326	314	243	109	0	0
PAFTOL_8543__Ortachne_rariflora	4463853	650856	0.146	356	356	340	329	284	184	0	0
PAFTOL_8544__Lorenzochloa_erectifolia	8133040	1423189	0.175	355	355	347	339	300	209	0	0
PAFTOL_8545__Orthoraphium_roylei	7370336	874581	0.119	356	356	344	335	292	189	0	0
PAFTOL_8546__Pseudobromus_ambilobensis	1617779	292194	0.181	354	299	230	171	66	9	0	0
PAFTOL_8547__Scolochloa_festucacea	1054021	136408	0.129	356	314	292	270	170	49	0	1
PAFTOL_8548__Sesleriella_sphaerocephala	3192432	264985	0.083	355	341	325	310	236	116	0	2
PAFTOL_8549__Trisetaria_chaudharyana	4881024	708620	0.145	356	352	331	301	214	112	0	9
PAFTOL_8550__Tzveleviochloa_burmanica	882898	177671	0.201	356	328	300	251	142	39	0	0
PAFTOL_8551__Acrospelion_distichophyllum	3918464	317746	0.081	355	345	331	319	249	135	0	11
PAFTOL_8552__Agrostopoa_woodii	1360179	222470	0.164	356	342	322	302	203	75	0	2
PAFTOL_8553__Aniselytron_agrostoides	570607	19441	0.034	321	51	10	1	0	0	0	0
PAFTOL_8554__Briza_humilis	4370617	546058	0.125	355	349	312	286	216	83	0	0
PAFTOL_8555__Colpodium_hedbergii	1962801	405115	0.206	356	340	326	315	241	114	0	3
PAFTOL_8556__Cyathopus_sikkimensis	918865	126990	0.138	355	323	284	236	154	33	0	0
PAFTOL_8557__Dupontiopsis_hayachinensis	837420	203087	0.243	355	309	267	183	62	4	0	0
PAFTOL_8558__Hainardia_cylindrica	3543452	557446	0.157	356	343	314	289	199	88	0	1
PAFTOL_8559__Hyalopoa_pontica	1212495	235414	0.194	356	341	325	300	198	71	0	2
PAFTOL_8560__Limnas_veresczaginii	651847	119888	0.184	354	315	291	253	163	37	0	0
PAFTOL_8561__Molineriella_minuta	9702716	2346675	0.242	356	354	343	333	294	178	0	0
PAFTOL_8562__Paracolpodium_wallichii	8591074	1911570	0.223	356	355	332	303	231	93	0	0
PAFTOL_8563__Parvotrisetum_myrianthum	2102929	128403	0.061	356	308	193	93	23	1	0	0
PAFTOL_8564__Periballia_involucrata	870440	65443	0.075	349	203	128	51	8	0	0	0
PAFTOL_8565__Pholiurus_pannonicus	3488131	255974	0.073	356	340	295	249	136	31	0	0
PAFTOL_8566__Rhizocephalus_orientalis	2686656	589997	0.22	355	316	273	200	79	8	0	0
PAFTOL_8568__Tricholemma_jahandiezii	1455003	231419	0.159	356	292	249	210	91	17	0	0
PAFTOL_8569__Vulpiella_stipoides	1004721	193196	0.192	355	319	296	269	170	53	0	0
PAFTOL_9110__Diarrhena_fauriei	2053143	210485	0.103	356	337	293	260	143	31	0	0
PAFTOL_9111__Danthoniastrum_brevidentatum	1127257	199318	0.177	354	316	282	248	132	28	0	0
PAFTOL_9112__Duthiea_bromoides	1071129	278067	0.26	355	346	332	313	242	95	0	0
PAFTOL_9113__Metcalfia_mexicana	2550870	386184	0.151	356	350	333	330	276	157	0	1
PAFTOL_9114__Pappagrostis_pappophorea	3299525	639495	0.194	355	353	332	322	261	136	0	0
PAFTOL_9115__Pseudodanthonia_himalaica	1991356	311355	0.156	356	335	306	259	145	39	1	0
PAFTOL_9116__Stephanachne_nigrescens	1644821	417939	0.254	355	351	338	318	253	110	0	0
PAFTOL_9117__Koordersiochloa_longiarista	1337800	211894	0.158	356	339	331	320	253	122	0	0
PAFTOL_9118__Lycochloa_avenacea	1263513	138700	0.11	356	304	272	237	120	22	0	0
PAFTOL_9119__Agrostis_hygrometrica	1006559	176989	0.176	355	330	307	260	156	32	0	0
PAFTOL_9120__Polypogon_chilensis	1484607	221642	0.149	356	337	318	284	174	59	0	1
PAFTOL_9120_Polypogon_chilensis	1484607	221642	0.149	356	337	318	284	174	59	0	1
PAFTOL_9121__Hypseochloa_cameroonensis	1049999	177907	0.169	355	338	327	318	250	108	0	0
PAFTOL_9121_Hypseochloa_cameroonensis	1049999	177907	0.169	355	338	327	318	250	108	0	0
PAFTOL_9122__Ancistragrostis_uncinioides	1612908	242454	0.15	355	301	211	123	21	5	0	0
PAFTOL_9123__Podophorus_bromoides	337140	56719	0.168	325	58	14	1	1	0	0	0
PAFTOL_9124__Agropyropsis_lolium	1062471	124334	0.117	355	322	296	254	159	51	0	0
PAFTOL_9125__Cutandia_stenostachya	713699	115432	0.162	355	311	289	269	173	62	0	2
PAFTOL_9126__Zotovia_thomsonii	1226166	389628	0.318	355	349	336	314	234	105	0	0
PAFTOL_9127__Puelia_coriacea	1503209	249930	0.166	356	347	325	292	199	62	0	0
PAFTOL_9128__Guaduella_densiflora	1456140	128674	0.088	356	212	20	4	0	0	0	0
PAFTOL_9129__Hygroryza_aristata	1132252	474654	0.419	356	351	342	331	277	149	0	0
PAFTOL_9130__Leptaspis_zeylanica	1839307	124884	0.068	355	313	293	270	192	93	0	0
PAFTOL_9131__Semiarundinaria_fastuosa	4976048	587804	0.118	356	353	343	333	282	183	0	9
PAFTOL_9132__Alvimia_lancifolia	2344763	395847	0.169	356	350	338	322	252	106	0	3
PAFTOL_9133__Atractantha_falcata	4565034	678162	0.149	356	352	341	331	280	161	0	9
PAFTOL_9134__Bergbambos_tessellata	1447139	264849	0.183	356	348	329	304	216	84	0	1
PAFTOL_9135__Kuruna_wightiana	1130205	94784	0.084	356	307	273	221	111	18	0	0
PAFTOL_9136__Athroostachys_capitata	4365134	352264	0.081	355	344	290	236	110	21	0	0
PAFTOL_9137__Actinocladum_verticillatum	1370658	249124	0.182	356	347	327	270	166	40	0	0
PAFTOL_9138__Aulonemia_aristulata	1381802	189845	0.137	355	330	294	247	132	25	0	0
PAFTOL_9139__Himalayacalamus_planatus	3509227	454655	0.13	356	350	338	326	274	170	0	8
PAFTOL_9140__Cambajuva_ulei	6399115	592975	0.093	356	356	353	335	282	180	0	4
PAFTOL_9141__Colanthelia_rhizantha	3686129	643569	0.175	356	353	341	330	283	156	0	6
PAFTOL_9142__Didymogonyx_geminatum	3264532	438780	0.134	356	350	341	324	258	130	0	4
PAFTOL_9143__Myriocladus_exsertus	5260864	706989	0.134	356	355	347	327	269	144	0	4
PAFTOL_9144__Glaziophyton_mirabile	716346	143488	0.2	352	204	134	70	13	5	0	0
PAFTOL_9145__Filgueirasia_cannavieira	1855277	391724	0.211	356	347	335	311	225	95	0	3
PAFTOL_9146__Oreobambos_buchwaldii	865364	103255	0.119	356	325	307	264	144	36	0	0
PAFTOL_9147__Oxytenanthera_abyssinica	3519377	532598	0.151	356	354	347	337	288	180	1	16
PAFTOL_9148__Cyrtochloa_toppingii	10471450	1496387	0.143	356	356	350	339	284	164	0	5
PAFTOL_9149__Mullerochloa_moreheadiana	2266351	436063	0.192	356	355	345	335	278	168	0	14
PAFTOL_9150__Apoclada_simplex	1802585	250415	0.139	356	339	309	269	164	44	0	0
PAFTOL_9151__Ruhooglandia_hooglandii	1471013	275240	0.187	356	342	328	302	193	65	0	0
PAFTOL_9152__Temochloa_liliana	4064857	529914	0.13	356	353	321	286	183	74	0	0
PAFTOL_9153__Ochlandra_stridula	897175	217554	0.242	356	346	330	299	216	73	0	3
PAFTOL_9154__Widjajachloa_producta	4747004	347824	0.073	356	349	313	257	158	42	0	0
PAFTOL_9155__Ekmanochloa_aristata	7033956	962802	0.137	356	354	343	342	300	210	1	2
PAFTOL_9156__Froesiochloa_boutelouoides	2787483	189716	0.068	356	317	205	104	30	4	0	0
PAFTOL_9158__Raddiella_kaieteurana	1077158	226400	0.21	356	347	325	285	162	43	0	0
PAFTOL_9159__Rehia_nervata	2658585	424002	0.159	356	350	339	322	271	150	0	0
PAFTOL_9160__Reitzia_smithii	1281614	178744	0.139	356	341	324	307	249	117	0	0
PAFTOL_9161__Agnesia_loretensis	976819	154991	0.159	356	333	319	279	162	38	0	0
PAFTOL_9162__Parianella_lanceolata	1768042	146257	0.083	356	329	306	278	202	69	0	0
PAFTOL_9163__Parabambusa_kaini	6883730	990480	0.144	356	355	346	317	229	115	0	3
PAFTOL_9164__Sirochloa_parvifolia	3319404	567936	0.171	356	354	342	337	286	191	0	17
PAFTOL_9165__Sokinochloa_bosseri	3787132	704928	0.186	356	353	346	338	299	208	0	11
PAFTOL_9166__Valiha_diffusa	5155386	876184	0.17	356	355	347	343	312	212	0	27
PAFTOL_9167__Nastus_borbonicus	4744544	493548	0.104	356	354	348	340	284	173	0	12
PAFTOL_9168__Nastus_aristatus	4341577	497097	0.114	356	355	349	339	289	189	0	16
PAFTOL_9168_Nastus_aristatus	4341577	497097	0.114	356	355	349	339	289	189	0	16
PAFTOL_9169__Hickelia_perrieri	4195160	455122	0.108	356	354	347	334	290	190	0	21
PAFTOL_9169_Hickelia_perrieri	4195160	455122	0.108	356	354	347	334	290	190	0	21
PAFTOL_9170__Decaryochloa_diadelpha	3887076	535366	0.138	355	353	346	341	283	195	0	19
PAFTOL_9170_Decaryochloa_diadelpha	3887076	535366	0.138	355	353	346	341	283	195	0	19
PAFTOL_9171__Cathariostachys_madagascariensis	3446488	520583	0.151	356	355	347	339	300	183	0	12
PAFTOL_9446__Racemobambos_gibbsiae	747859	188210	0.252	355	343	336	302	215	78	0	1
PAFTOL_9447__Cephalostachyum_capitatum	1256619	164059	0.131	356	339	318	267	162	44	0	1
PAFTOL_9448__Dendrocalamus_strictus	4986557	679355	0.136	356	356	350	347	315	217	1	16
PAFTOL_9449__Thyrsostachys_oliveri	4471583	702517	0.157	356	356	348	335	299	210	0	13
PAFTOL_9450__Bonia_saxatilis	4647522	747337	0.161	356	355	351	344	309	216	1	11
PAFTOL_9451__Arundo_fax	3842071	649280	0.169	356	356	352	348	305	206	0	22
PAFTOL_9452__Neololeba_atra	3512332	500858	0.143	356	356	350	331	282	195	1	17
PAFTOL_9453__Temburongia_simplex	3943710	505660	0.128	356	356	352	347	291	190	0	11
PAFTOL_9454__Schizostachyum_blumei	2730718	439334	0.161	356	353	345	332	273	160	0	2
PAFTOL_9455__Gigantochloa_atter	4442336	594554	0.134	356	354	349	343	297	186	2	11
PAFTOL_9456__Bambusa_bambos	4169736	516406	0.124	356	352	347	336	286	190	1	12
PC_Fcoer5__Festuca_coerulescens	8506038	2213709	0.26	356	350	335	330	291	177	1	0
PC_Fdrym4__Festuca_drymeja	4895173	1349906	0.276	355	354	335	311	223	80	0	0
PC_Fesk11__Festuca_eskia	5497131	1156939	0.21	355	353	344	327	262	138	0	10
PC_Ffena5__Festuca_fenas	5220318	631095	0.121	355	352	334	319	249	134	0	6
PC_Fiber2__Festuca_iberica	7119867	1790653	0.252	356	354	344	332	271	156	0	0
PC_Fmekis3__Festuca_mekiste	4815495	811183	0.168	355	353	336	320	235	108	1	16
PC_Fovin5__Festuca_ovina	5858034	1169734	0.2	356	353	345	338	283	167	1	7
PC_Fpani2__Festuca_paniculata	11120746	2344837	0.211	355	355	341	332	284	137	1	0
PC_Fpilg8__Festuca_pilgeri	7818522	1836637	0.235	356	353	343	327	258	137	0	23
PC_Mbert2__Megalachne_berteroniana	4483629	1663587	0.371	356	355	341	324	257	129	0	19
PC_Mtuber1__Micropyropsis_tuberosa	6957045	1725682	0.248	356	356	343	336	291	169	0	5
PC_Psiincu5__Psilurus_incurvus	7076839	1754530	0.248	355	353	338	329	281	153	0	52
PC_Vcili4__Vulpia_ciliata	9638821	1353397	0.14	356	355	342	332	261	144	0	20
PC_Wlima__Wangenheimia_lima	6116783	1852182	0.303	356	355	340	330	271	145	0	0

## Sheet: S4_custom_assembly_shotgun_stat
analysis_ID	NumReads	ReadsMapped	MeanDepth	GenesMapped	GenesWithSeqs	GenesAt25pct	GenesAt50pct	GenesAt75pct	GenesWithParalogs(Raw)	GenesWithParalogs(Filtered)
Agrostis_canina__SRA	16138748	6582	0.95	351	303	294	138	37	39	3	0.0769231
Alloteropsis_angustareseq__PAC	36081186	45843	9.296	355	354	354	353	334	52	9	0.173077
Alloteropsis_cimicina__PAC	20835324	24439	2.947	356	354	354	354	300	56	7	0.125
Alloteropsis_paniculata__PAC	7324826	5895	0.81	355	321	318	204	40	26	3	0.115385
Alopecurus_arundinaceus819__MD	16342796	3274	0.415	350	237	205	39	5	21	3	0.142857
Ammochloa_palaestina1625__MD	23138128	3567	0.498	353	260	237	72	8	22	2	0.0909091
Amphicarpum_muhlenbergianum__MD	5406567	5148	0.616	354	298	288	131	14	31	4	0.129032
Anadelphia_scyphofera__PANAND	79061138	142416	11.423	353	351	351	351	346	201	12	0.0597015
Andropogon_amethystinus__PANAND	131155828	163455	12.244	353	351	351	351	350	203	14	0.0689655
Andropogon_chinensis__TW	61304860	55701	3.321	353	350	350	348	300	173	15	0.0867052
Andropogon_gayanus__TW	91444348	91614	5.966	354	352	352	351	347	177	17	0.0960452
Andropogon_gerardii__TW	11388622	9245	0.774	352	301	293	121	10	87	8	0.091954
Anthephora_pubescens__SRA	7188936	6547	0.527	354	300	287	103	10	96	12	0.125
Arctagrostis_latifolia1803__MD	17073538	2512	0.386	345	220	185	44	1	13	2	0.153846
Aristida_congesta__SRA	6658530	8142	1.212	353	330	326	243	104	19	0	0
Aristida_pallens__TC	12554392	7360	1.411	351	311	283	149	51	12	1	0.0833333
Aristida_purpurea__SRA	7485583	4376	0.738	353	305	288	153	19	11	0	0
Aristida_rufescens__GB	10749960	14750	1.771	354	342	341	274	154	29	0	0
Arthraxon_antsirabensis__PANAND	220780314	262275	22.003	355	352	351	350	347	186	8	0.0430108
Arthraxon_lancifolius__PANAND	239651622	304891	24.871	353	351	351	350	350	187	3	0.0160428
Arthraxon_meeboldii__PANAND	182721476	183159	16.226	353	351	351	349	347	180	5	0.0277778
Arthraxon_microphyllus__PANAND	178940716	79493	6.682	352	352	351	350	344	177	5	0.0282486
Arundinaria_humbertii__GB	7105468	4545	0.436	349	266	237	72	5	55	47	0.854545
Arundinaria_tecta203__MD	22662349	8121	0.814	354	311	296	143	33	86	68	0.790698
Arundinella_nepalensis__GB	7442792	5765	0.632	351	314	304	146	22	66	4	0.0606061
Astrebla_pectinata__TC	15186412	52407	2.817	355	339	339	264	76	188	3	0.0159574
Astrebla_pectinata821__MD	6290378	8033	0.593	354	313	304	143	14	120	4	0.0333333
Avena_damascena__SRA	189953286	35749	4.799	352	348	348	334	258	80	4	0.05
Axonopus_fissifolius__MD	23533020	12363	1.327	353	343	343	283	99	80	2	0.025
Axonopus_ramosus__GB	9639062	4837	0.642	352	293	282	106	6	34	1	0.0294118
Baptorachis_foliacea__GB	8746382	13126	1.128	354	340	340	287	91	168	7	0.0416667
Bothriochloa_alta__MD	3723514	3767	0.388	352	259	228	55	3	47	10	0.212766
Bothriochloa_decipiens__PANAND	169506804	276390	23.791	354	353	353	351	347	184	9	0.048913
Brachiaria_fragrans__GB	22093096	19132	2.16	355	347	347	337	229	88	6	0.0681818
Brachiaria_glomerata1216__MD	1845942	2117	0.276	339	180	123	13	1	6	2	0.333333
Brachiaria_leandriana__GB	10714414	31038	1.338	354	341	341	315	146	217	44	0.202765
Brachyelytrum_aristosum__SF	578270416	306326	32.398	355	353	353	350	323	127	5	0.0393701
Brachypodium_pinnatum1804__MD	7094957	6524	0.994	354	336	336	276	86	23	17	0.73913
Buergersiochloa_bambusoidea409__MD	12047387	7568	0.967	355	326	325	228	42	37	7	0.189189
Calamagrostis_epigeios__SRA	17003030	4165	0.663	347	243	202	66	12	21	1	0.047619
Calamagrostis_porteri1702__MD	5910032	1773	0.327	332	196	150	30	3	8	0	0
Calamovilfa_longifolia__TW	10343014	7440	0.724	354	273	248	60	6	61	3	0.0491803
Capillipedium_kwashotense__PANAND	135855682	166355	12.344	353	352	352	352	346	196	7	0.0357143
Capillipedium_venustum__MD	4551748	4988	0.506	350	292	274	102	10	56	12	0.214286
Cenchrus_brownii__TW	12493870	10981	0.612	356	289	264	79	0	89	11	0.123596
Cenchrus_ciliarusEE__MD	12820832	17405	0.942	355	321	318	244	81	136	24	0.176471
Cenchrus_echinatus__JB	21323762	33916	2.169	356	355	355	349	298	188	19	0.101064
Cenchrus_pedicellatus__SRA	122723362	156977	6.783	356	356	356	356	349	219	17	0.0776256
Cenchrus_pilosus__JB	44786906	56708	3.71	356	354	354	353	335	186	25	0.134409
Cenchrus_purpureus__SRA	114905529	176225	7.278	356	356	356	356	355	287	275	0.958188
Cenchrus_setigerus__JB	19941594	31268	2.158	355	353	353	348	263	170	13	0.0764706
Cenchrus_sieberianus__SRA	19529686	10163	1.178	356	344	343	293	115	54	17	0.314815
Cenchrus_sp820__MD	3046162	2832	0.248	351	199	126	10	0	17	6	0.352941
Chaetium_bromoides523__MD	36610333	20738	2.822	356	355	355	351	266	56	12	0.214286
Chandrasekharania_keralensis__GB	42701160	34238	3.131	352	351	351	348	279	155	1	0.00645161
Chasechloa_egregia__GB	24798386	108911	2.502	355	326	325	249	81	85	11	0.129412
Chasechloa_madagascariensis__GB	19698284	15857	1.785	354	338	338	301	144	77	6	0.0779221
Chasmanthium_laxum__SRA	337541588	156057	16.934	355	354	354	354	320	101	1	0.00990099
Chasmanthium_sessiliflorum__MD	11465011	4421	0.632	354	282	266	117	14	27	3	0.111111
Chimonocalamus_sp710__MD	4916861	3373	0.342	351	203	160	21	1	39	31	0.794872
Chionachne_gigantea1703__MD	12769974	23801	1.813	355	350	350	335	204	219	1	0.00456621
Chloris_barbata815__MD	10065471	9623	0.65	355	316	315	170	15	137	3	0.0218978
Chloris_gayana__TC	13523128	35933	2.269	355	341	338	223	49	185	2	0.0108108
Chrysopogon_aucheri__PANAND	227374222	304986	24.178	354	353	353	352	350	193	8	0.0414508
Clausospicula_extensa__PANAND	140876224	184715	14.691	353	353	353	352	351	197	12	0.0609137
Cleistachne_sorghoides__PANAND	252345476	210034	15.784	354	353	352	351	351	199	10	0.0502513
Cleistogenes_squarrosa1210__MD	2450338	5867	0.617	355	306	297	139	17	64	3	0.046875
Coix_lacryma_jobi__EK	4413772	5708	0.746	351	326	322	199	49	74	7	0.0945946
Cortaderia_selloana416__MD	6634607	1887	0.344	350	211	160	16	0	7	0	0
Cottea_pappophoroides__TC	16486332	18672	1.629	354	334	333	227	69	105	3	0.0285714
Ctenium_concinnum__TC	10349438	18951	1.829	355	308	303	154	16	98	1	0.0102041
Cymbopogon_bhutanicus__PANAND	179374484	178514	18.768	353	352	352	352	334	132	9	0.0681818
Cymbopogon_citratus__SRA	183475318	262285	27.6	353	352	352	352	332	134	8	0.0597015
Dactylis_glomerata107__MD	14718378	2547	0.353	345	196	163	16	2	18	2	0.111111
Dactyloctenium_aegyptium__TC	11761178	45680	2.686	356	337	336	236	49	143	2	0.013986
Dactyloctenium_aegyptium806__MD	3076036	2983	0.29	348	204	164	11	0	39	0	0
Danthonia_californicaZ__MD	9924111	4311	0.617	348	254	234	77	6	26	1	0.0384615
Danthonia_spicata__TW	10686962	5043	0.659	350	247	212	33	1	22	2	0.0909091
Danthonia_spicata1705__MD	13088317	7574	1.164	355	331	328	224	76	51	1	0.0196078
Danthoniopsis_dinteri__SRA	11214792	7444	0.774	355	305	297	149	18	35	2	0.0571429
Danthoniopsis_stocksii__GB	37948566	24835	3.311	356	348	348	317	193	102	1	0.00980392
Dasypyrum_hordeaceum1706__MD	13663649	186536	2.171	341	210	152	23	1	41	13	0.317073
Decaryella_madagascariensis__GB	10067612	20849	1.691	356	346	345	320	180	144	2	0.0138889
Deschampsia_antarctica__SRA	249775666	58272	7.436	354	353	353	339	240	61	7	0.114754
Deschampsia_flexuosa1707__MD	10464235	2332	0.376	346	222	179	40	2	20	2	0.1
Desmazeria_sicula1612__MD	26609966	5163	0.705	352	301	288	138	30	27	3	0.111111
Diandrochloa_namaquensis__TC	12278556	11003	0.841	355	301	277	106	14	99	5	0.0505051
Diandrolyra_sp410__MD	9434780	2217	0.374	347	219	189	31	4	4	1	0.25
Dichanthium_aristatum__JB	25369220	42204	3.693	353	351	351	350	325	160	7	0.04375
Dichanthium_foveolatum__PANAND	222544286	356837	27.491	353	352	352	352	348	198	10	0.0505051
Dichanthium_sericeum__SRA	6520640	7506	0.711	352	323	320	188	41	79	8	0.101266
Diectomis_fastigiata__PANAND	141496958	214183	15.481	353	352	352	352	346	199	11	0.0552764
Digitaria_californica__SRA	11986584	15629	1.047	355	348	348	290	97	192	16	0.0833333
Digitaria_cuyabensis__SRA	12475364	23792	1.399	354	350	350	332	139	219	12	0.0547945
Digitaria_glauca__GB	10467082	16292	1.115	354	341	341	289	87	179	8	0.0446927
Diheteropogon_filifolius__PANAND	329585562	333088	24.881	354	353	353	352	352	201	10	0.0497512
Dimeria_aristata__PANAND	248831150	356411	27.961	354	352	352	352	351	197	8	0.0406091
Dinebra_retroflexa__TC	14136606	50332	3.076	355	351	351	324	131	192	1	0.00520833
Dissochondrus_biflorus1326__MD	1599505	1956	0.273	341	188	143	12	0	8	5	0.625
Distichlis_bajaensis__TC	13581092	28445	2.445	355	334	331	250	76	113	2	0.0176991
Distichlis_spicata120__MD	4762853	3768	0.415	350	242	210	41	2	45	1	0.0222222
Drepanostachyum_falcatum705__MD	19392448	14811	1.292	355	345	345	316	153	132	117	0.886364
Echinochloa_crus_galli__SRA	198804550	517211	10.254	355	355	355	353	341	318	312	0.981132
Echinochloa_esculenta__SRA	6127128	21564	0.531	355	327	325	152	25	233	214	0.918455
Echinochloa_frumentacea__SRA	12563982	41011	1.265	354	352	352	349	245	232	152	0.655172
Echinochloa_haploclada__JB	29923911	126334	3.482	355	354	354	354	353	326	321	0.984663
Echinochloa_muricata__JB	17584651	57433	2.068	355	354	354	354	338	311	231	0.742765
Echinochloa_pyramidalis__JB	44007845	100065	6.615	355	353	353	353	347	178	105	0.589888
Echinochloa_stagnina__GB	10751728	34123	1.104	355	349	349	334	169	239	168	0.702929
Elionurus_elegans__PANAND	210093866	90587	7.797	353	350	350	350	340	179	8	0.0446927
Elymandra_archaelymandra__PANAND	136612694	107852	8.571	353	352	352	352	346	193	7	0.0362694
Elymus_repens__SRA	27103958	8977	0.555	346	259	213	70	13	83	26	0.313253
Elytrophorus_spicatusFF__MD	7127942	2982	0.458	337	221	192	36	1	19	0	0
Entolasia_marginata__PAC	31429944	45707	7.556	355	354	354	353	346	80	8	0.1
Eragrostis_ambohibengensis__GB	31679812	7441	0.556	349	263	236	77	9	77	6	0.0779221
Eragrostis_bemarivensis__GB	35855122	87143	4.991	356	354	354	353	335	206	12	0.0582524
Eragrostis_minor414__MD	4219684	7934	0.514	355	305	288	136	9	104	29	0.278846
Eragrostis_spectabilis__TW	32768238	48625	2.256	356	354	354	342	237	192	7	0.0364583
Eragrostis_unioloides__TW	10268974	14846	1.239	355	339	339	265	55	97	36	0.371134
Eremochloa_attenuata__PANAND	290143190	309062	23.931	353	352	352	352	350	189	9	0.047619
Eremochloa_ciliaris__EK	4416346	2882	0.488	342	264	237	86	12	33	1	0.030303
Eremochloa_ciliaris__PANAND	178667166	154928	13.858	355	353	353	352	347	177	8	0.0451977
Eremochloa_eriopoda__PANAND	232422124	191519	16.723	354	353	352	352	351	184	7	0.0380435
Eremochloa_lanceolata__PANAND	601451070	435720	34.212	354	352	352	352	350	190	4	0.0210526
Eriachne_aristidea__SRA	6904973	3257	0.472	353	249	212	42	1	18	0	0
Eriachne_pallescens__TC	16756860	13778	1.531	354	306	296	142	20	46	2	0.0434783
Eriachne_stipacea206__MD	12481332	7261	0.644	353	270	244	51	7	25	1	0.04
Eriochloa_meyeriana__JB	23468481	27062	4.621	356	354	354	352	311	63	7	0.111111
Eriochrysis_cayennensis__PANAND	169158424	131722	10.382	352	352	351	351	348	189	13	0.0687831
Euclasta_condylotaicha__PANAND	256456564	401027	31.456	354	352	352	350	347	197	9	0.0456853
Eulalia_monostachya__PANAND	330696690	547737	40.542	353	352	351	351	350	210	9	0.0428571
Eulaliopsis_binata__PANAND	193687254	253338	18.689	353	352	352	352	347	204	13	0.0637255
Eustachys_glauca707__MD	5946621	5099	0.438	351	278	262	63	2	84	3	0.0357143
Exotheca_abyssinica__PANAND	108680294	187532	14.236	353	352	351	351	346	194	6	0.0309278
Fargesia_murielae__TW	38681010	25124	2.021	355	344	344	311	128	125	104	0.832
Fargesia_nitida720__MD	7624142	5153	0.497	351	267	245	68	5	58	46	0.793103
Festuca_camusiana__GB	24123306	4667	0.81	351	316	311	191	47	34	4	0.117647
Festuca_rubra__SRA	24423836	13609	1.989	353	323	305	166	43	51	4	0.0784314
Fingerhuthia_cf_africana__TC	14997020	31825	2.538	354	350	350	317	188	107	6	0.0560748
Garnotia_courtallensisGar22__PAC	58554642	69334	6.462	353	352	352	351	338	171	0	0
Garnotia_gracilisGar07__PAC	42716350	34889	3.145	352	349	349	346	290	166	3	0.0180723
Garnotia_linearisGar04__PAC	31595764	20518	1.886	352	346	346	335	221	145	6	0.0413793
Garnotia_polypogonoidesGar20__PAC	28423138	25426	2.172	353	350	350	338	234	160	4	0.025
Garnotia_scopariaGar17__PAC	39667704	23818	2.285	353	351	351	346	260	148	7	0.0472973
Garnotia_strictaGar23__PAC	54985212	46007	4.093	353	351	351	350	316	169	4	0.0236686
Garnotia_strictaGar28__PAC	44767768	3708	0.583	350	274	251	90	11	45	3	0.0666667
Garnotia_strictaGar29__PAC	42198740	41580	4.058	352	350	350	348	316	159	2	0.0125786
Garnotia_strictaGar30__PAC	56713912	54884	4.94	353	350	349	349	323	176	1	0.00568182
Garnotia_tenellaGar21__PAC	76569678	89078	8.542	353	352	352	351	338	171	2	0.0116959
Germainia_capitata__PANAND	189594384	106683	8.423	355	351	350	350	344	193	7	0.0362694
Glyceria_arkansana1715__MD	12418881	6522	0.936	350	313	304	192	44	48	3	0.0625
Glyceria_septentrionalis1714__MD	12471670	3843	0.594	351	278	255	92	8	36	3	0.0833333
Gouinia_virgata1617__MD	55352200	66372	5.103	355	352	352	352	313	172	4	0.0232558
Greslania_sp207__MD	13280123	14575	1.394	355	345	345	315	150	103	65	0.631068
Guadua_weberbaueri208__MD	28384194	18334	2.083	356	345	345	328	204	92	48	0.521739
Guaduella_densiflora_9_DNA__HM	34240372	8010	0.987	353	284	270	111	13	46	4	0.0869565
Guaduella_macrostachys_12_DNA__HM	59398078	6586	0.768	353	251	226	73	4	47	5	0.106383
Guaduella_oblonga_16_DNA__HM	72025870	21391	2.613	355	345	345	308	137	106	7	0.0660377
Gymnopogon_brevifolius1619__MD	27141484	19027	1.424	356	347	347	308	120	155	1	0.00645161
Hackelochloa_granularis__PANAND	595233540	611268	48.408	353	352	352	351	350	199	7	0.0351759
Hemarthria_altissima__PANAND	140726096	120653	10.392	352	352	351	351	345	174	8	0.045977
Heterachne_gulliveri1311__MD	2427244	5726	0.4	353	281	260	64	4	72	7	0.0972222
Heteropogon_contortus__PANAND	51658286	90350	8.042	353	351	351	351	344	176	9	0.0511364
Heteropogon_sp__PAC	25742998	24988	3.377	352	350	350	349	283	89	8	0.0898876
Heteropogon_triticeus__PAC	25028178	37424	3.025	353	350	350	350	318	173	11	0.0635838
Hikelia_madagascariensis209__MD	13002221	11782	1.15	356	342	340	275	93	90	56	0.622222
Hilaria_cenchroidesV__MD	3737964	2813	0.365	336	215	176	20	2	29	0	0
Hilaria_rigida__TC	20403888	21980	1.89	354	326	323	196	59	108	1	0.00925926
Hitchcockella_baronii__GB	16915378	18317	2.132	356	351	351	339	270	109	66	0.605505
Homolepis_glutinosa132__MD	6562457	3486	0.515	354	274	254	80	2	22	0	0
Homolepis_isocalycia210__MD	24946433	21303	1.806	353	347	347	320	164	85	0	0
Homolepis_sp__GB	14255878	12878	1.384	353	340	339	287	123	77	0	0
Hubbardia_diandra728__MD	8818151	3581	0.511	355	255	221	42	1	17	0	0
Humbertochloa_bambusiuscula501__MD	8101940	2539	0.376	348	208	171	17	2	14	0	0
Hyparrhenia_bracteata__PANAND	346563648	668173	50.414	353	351	351	351	348	198	9	0.0454545
Hyperthelia_dissoluta__PANAND	145161410	277112	20.781	354	352	352	351	347	208	10	0.0480769
Isachne_distichophylla518__MD	28687962	20426	2.103	355	342	341	279	85	74	0	0
Ischaemum_afrum__MD	6243084	6855	0.615	351	329	324	176	28	89	14	0.157303
Ischaemum_byrone__PANAND	279613790	361609	30.512	353	351	351	350	349	189	14	0.0740741
Iseilema_macratherum__MD	3964471	3665	0.376	351	243	199	55	5	37	2	0.0540541
Iseilema_vaginiflorum__PANAND	380704740	459413	34.949	355	353	353	352	345	197	6	0.0304569
Jansenella_griffithiana__GB	54442918	44780	3.824	355	352	352	350	293	175	3	0.0171429
Jansenella_neglecta__GB	51991426	25267	2.385	353	349	349	337	250	159	3	0.0188679
Kaokochloa_nigrirostris__TC	10758062	15138	1.442	356	327	322	213	53	88	6	0.0681818
Kerriochloa_siamensis__PANAND	236095888	231499	19.472	353	351	351	351	351	193	10	0.0518135
Lasiacis_nigra__GB	10572502	6154	0.743	355	323	317	195	36	46	9	0.195652
Lasiorhachis_hildebrandtii__SRA	17367144	11295	1.217	353	341	340	295	133	79	14	0.177215
Lasiorhachis_perrieri__GB	19504068	15038	1.519	353	342	342	320	212	91	13	0.142857
Lasiurus_scindicus__PANAND	332945264	323653	28.61	353	352	352	352	351	204	19	0.0931373
Lecomtella_madagascariensis__GB	34855236	27803	2.799	356	353	353	330	204	99	2	0.020202
Leersia_hexandra__TW	8389402	8264	0.783	351	277	266	95	8	41	2	0.0487805
Leersia_virginica__TW	8812528	8320	0.882	353	313	306	136	8	42	2	0.047619
Leptaspis_banksii__SRA	15934790	5463	1.213	350	307	302	192	47	19	2	0.105263
Leptochloa_virgata1227__MD	1691175	4091	0.351	350	245	215	34	1	68	4	0.0588235
Lolium_multiflorum__SRA	19080616	4495	0.815	352	320	315	186	39	33	5	0.151515
Megathyrsus_maximus__MD	3995815	3612	0.564	354	278	263	103	12	16	5	0.3125
Melica_nutans__SF	598712262	159111	19.518	354	352	352	345	285	113	4	0.0353982
Melica_uniflora__SRA	50599048	7977	1.112	352	311	308	175	27	56	1	0.0178571
Melinis_ambigua__JB	19627910	21009	3.521	356	354	354	352	304	60	6	0.1
Melinis_minutiflora__GB	15019824	14683	1.863	356	346	346	323	200	54	8	0.148148
Merxmuellera_tsaratananensis__GB	10343732	5282	0.714	356	294	282	115	11	35	0	0
Micraira_spiciformis517__MD	11749669	10991	1.234	355	334	329	208	44	63	1	0.015873
Microchloa_caffra__TC	11021788	37195	2.056	354	334	332	208	38	152	1	0.00657895
Microstegium_fasciculatum__PANAND	329152954	356271	38.55	354	352	352	352	343	118	9	0.0762712
Microstegium_geniculatum__PANAND	294315550	175174	17.834	353	353	353	352	344	128	8	0.0625
Microstegium_nudum__PANAND	146149384	210550	15.367	353	353	353	352	351	204	16	0.0784314
Milium_effusum1810__MD	32750140	6428	0.842	352	326	320	208	55	43	3	0.0697674
Miscanthus_nepalensis__PANAND	350604640	272723	15.445	354	353	353	352	351	242	41	0.169421
Miscanthus_oligostachyus__TW	9827796	7967	0.52	344	236	182	20	0	87	54	0.62069
Miscanthus_sacchariflorus__SRA	200225962	236031	9.061	353	352	352	352	351	279	240	0.860215
Mnesithea_formosa__PANAND	111187668	109370	9.085	352	352	352	351	345	187	6	0.0320856
Mnesithea_helferi__EK	4764954	3575	0.468	341	257	227	75	10	46	5	0.108696
Molinia_caerulea__SRA	15888864	6791	1.181	352	287	248	102	20	24	1	0.0416667
Molinia_caerulea1608__MD	58079792	35833	3.353	355	354	354	337	218	106	6	0.0566038
Muhlenbergia_racemosa__TW	9982970	9783	0.77	355	283	262	65	2	70	0	0
Nassella_hyalina808__MD	13144113	10773	1.123	353	329	327	238	61	65	3	0.0461538
Nassella_leuchotricha__SF	713427888	545717	67.353	354	353	352	350	335	100	3	0.03
Nassella_pubiflora__SF	556666486	714205	84.128	355	351	351	350	331	101	2	0.019802
Neololeba_atra65__MD	28569106	33262	3.062	356	356	356	352	315	121	97	0.801653
Ochthochloa_compressa1214__MD	2912378	3442	0.347	351	226	197	25	0	39	2	0.0512821
Odyssea_paucinervis__TC	12885646	39129	2.874	356	350	349	304	103	147	5	0.0340136
Oldeania_alpina60__MD	14099608	10625	0.918	355	330	326	251	66	114	101	0.885965
Olmeca_reflexa402__MD	4908155	2402	0.32	353	206	154	21	1	16	6	0.375
Oloptum_miliaceum__SF	426596612	526150	69.219	355	352	352	347	313	97	3	0.0309278
Oplismenus_hirtellus__MD	7047531	4670	0.588	353	303	298	134	8	35	4	0.114286
Orcuttia_tenuis__TC	11724034	17001	1.403	350	257	227	69	5	57	0	0
Oropetium_aristatum1512__MD	3728105	9443	1.365	352	338	336	300	172	36	10	0.277778
Orthoclada_laxa1819__MD	13977801	3638	0.641	353	289	270	92	13	19	0	0
Oryza_glaberrima__SRA	110069160	315036	50.986	354	353	353	352	352	30	15	0.5
Oryza_longistaminata__SRA	74618946	111007	13.033	354	352	352	352	351	38	12	0.315789
Oryzopsis_asperifolia106__MD	10381775	3742	0.505	351	256	240	77	3	17	3	0.176471
Otachyrium_versicolor__MD	10817606	4455	0.578	353	263	249	82	9	31	1	0.0322581
Otatea_acuminata63__MD	14532488	10480	1.219	355	346	345	289	111	80	50	0.625
Panicum_capillare__MD	2824449	4203	0.477	352	277	266	88	7	22	11	0.5
Panicum_capillare__SRA	6337477	10902	1.171	354	348	348	334	206	51	26	0.509804
Panicum_coloratum__SRA	6803651	9278	0.735	355	338	337	218	50	116	19	0.163793
Panicum_humbertii__GB	12106270	17539	2.198	354	351	351	347	262	92	5	0.0543478
Panicum_juniperinum__GB	11690586	12977	1.383	355	346	345	316	160	76	6	0.0789474
Panicum_maximum__JB	27514391	29931	5.094	356	355	355	353	315	62	11	0.177419
Panicum_phragmitoides__TW	51385248	105968	3.181	355	353	353	353	308	298	52	0.174497
Panicum_pygmaeum__PAC	44127436	70991	11.2	356	355	355	355	348	93	9	0.0967742
Panicum_repens__SRA	6979183	8772	0.66	354	333	331	208	39	125	45	0.36
Pappophorum_mucronulatum__TW	47289426	63954	5.147	355	353	353	349	300	159	2	0.0125786
Pappophorum_philippian1107__MD	1604308	2196	0.293	343	190	143	20	1	16	0	0
Parahyparrhenia_siamensis__PANAND	349622576	519696	38.619	355	353	351	351	350	227	6	0.0264317
Paraneurachne_muelleri__SRA	6701374	3422	0.578	345	261	243	82	9	8	2	0.25
Paspalidium_geminatum__MD	7662778	9606	1.014	355	344	343	275	119	58	12	0.206897
Paspalum_fimbriatum148__MD	8169911	6687	0.821	352	314	306	171	23	50	1	0.02
Paspalum_minus1622__MD	100132394	57468	5.341	354	351	351	347	289	123	1	0.00813008
Paspalum_nicorae1814__MD	27613759	10301	1.116	354	333	331	245	79	78	4	0.0512821
Paspalum_paniculatum__GB	7074970	6048	0.812	352	319	309	181	32	39	3	0.0769231
Paspalum_plicatulum1820__MD	10458946	3858	0.565	350	282	264	95	13	43	0	0
Paspalum_simplex__SRA	12987940	6236	0.758	354	314	308	173	29	45	0	0
Paspalum_vaginatum__SRA	173656466	254471	30.625	355	352	352	349	312	129	0	0
Pennisetum_flaccidum__TW	13856700	17815	0.957	356	337	332	212	45	139	29	0.208633
Pennisetum_setaceum217__MD	10744191	12067	0.632	356	341	338	210	44	149	47	0.315436
Perotis_patens1606__MD	41252590	52146	4.073	355	350	350	345	272	174	2	0.0114943
Phacelurus_franksiae__PANAND	353650044	255753	20.581	353	351	351	351	347	187	11	0.0588235
Phalaris_coerulescens1730__MD	6730958	6697	0.513	344	240	209	41	6	21	2	0.0952381
Phippsia_algida1731__MD	3022795	1894	0.301	335	198	148	22	2	15	7	0.466667
Phleum_alpinum123__MD	19761184	8572	1.031	353	322	318	214	51	53	7	0.132075
Phleum_pratense__SRA	33917514	14814	2.165	353	340	336	275	150	68	7	0.102941
Phyllostachys_aurea732__MD	18001593	12880	0.994	354	328	326	238	67	122	114	0.934426
Phyllostachys_nidularia__SRA	103662868	111598	12.069	355	355	355	355	351	150	145	0.966667
Piptochaetium_napostaense__SF	587725562	645237	82.203	356	351	351	350	333	101	3	0.029703
Poa_alsodes1732__MD	6152119	2727	0.467	347	249	231	82	8	29	3	0.103448
Poa_palustris131__MD	4832703	2481	0.361	343	207	173	33	0	12	3	0.25
Poa_sp1604__MD	83221574	46432	5.565	354	353	353	350	314	76	6	0.0789474
Poa_wolfii1735__MD	5769771	1981	0.357	335	219	179	43	1	12	2	0.166667
Pogonarthria_squarrosa__TC	8426468	12519	1.053	353	319	313	175	31	98	18	0.183673
Pogonatherum_paniceum1511__MD	4532684	3623	0.379	345	240	204	42	4	41	7	0.170732
Polytoca_digitata__PANAND	241862826	67844	5.45	353	349	349	349	337	174	9	0.0517241
Prosphytochloa_prehensilis419__MD	11555052	6477	0.705	353	319	311	177	18	45	1	0.0222222
Pseudodichanthium_contortum__PANAND	348303644	390395	27.395	353	350	350	350	349	205	4	0.0195122
Pseudolasiacis_leptolomoides__GB	6630710	5098	0.656	355	307	300	151	24	39	5	0.128205
Pseudosorghum_fasiculare__PANAND	564051402	565075	36.596	354	352	352	351	348	255	14	0.054902
Puccinellia_nuttalliana143__MD	11011356	5928	0.699	350	296	284	163	27	44	21	0.477273
Puelia_ciliata_18_DNA__HM	151247458	35897	3.8	356	346	345	319	160	115	6	0.0521739
Puelia_dewevrei_21_DNA__HM	44089262	7665	0.958	353	275	263	91	9	46	0	0
Puelia_olyriformis_22_DNA__HM	180380638	52378	5.874	355	350	350	339	237	122	9	0.0737705
Racemobambos_hepburnii1613__MD	32659972	26683	2.77	355	354	354	351	321	119	81	0.680672
Rhipidocladum_pittieri725__MD	12259568	10720	0.797	353	302	298	154	23	54	18	0.333333
Rottboellia_afraurita__PANAND	432686908	378104	30.194	353	353	353	352	351	202	12	0.0594059
Rytidosperma_pallidum417__MD	14792105	3860	0.542	355	261	218	56	3	23	0	0
Rytidosperma_pumilum1429__MD	4981088	2449	0.407	349	216	174	29	0	19	0	0
Saccharum_hildebrandtii__PANAND	311002720	212604	21.988	354	352	352	352	350	126	19	0.150794
Saccharum_officinarum__SRA	146911232	139753	5.797	354	352	352	352	343	238	64	0.268908
Sacciolepis_striata__SRA	7274465	4533	0.611	353	309	301	143	7	36	4	0.111111
Sartidia_dewinteri__GB	10205378	25816	0.848	341	222	180	32	0	10	0	0
Sartidia_isaloensis__GB	7485980	6874	0.595	354	265	238	65	4	10	0	0
Sasa_veitchii718__MD	5036408	4002	0.389	342	185	149	31	4	42	34	0.809524
Schizachyrium_brevifolium__PANAND	186259498	404138	28.667	352	352	352	351	350	210	9	0.0428571
Schizachyrium_delicatum__PANAND	524401150	658406	49.94	353	351	351	351	350	208	7	0.0336538
Schizachyrium_reedii__PANAND	190164960	178902	14.427	353	353	353	352	350	211	20	0.0947867
Schizostachyum_dumetorum__SRA	111110434	132145	17.184	356	356	356	355	350	124	78	0.629032
Sclerochloa_dura1815__MD	22238630	5931	0.79	354	327	320	186	40	48	14	0.291667
Setaria_barbata__JB	23952269	40149	5.206	356	356	356	355	350	86	14	0.162791
Setaria_italica219__MD	5419364	6700	0.632	354	306	301	166	33	52	14	0.269231
Setaria_sulcata__JB	21190833	33214	4.045	356	355	355	354	344	84	9	0.107143
Shibataea_kumasaca521__MD	30110056	23607	1.934	355	348	348	323	183	137	128	0.934307
Sorghastrum_fuscescens__PANAND	283909942	391391	25.844	353	352	352	352	351	211	15	0.07109
Sorghum_arundinaceum__PANAND	272307486	175397	36.226	354	352	352	352	351	12	11	0.916667
Sorghum_timorense__SRA	194890532	173926	8.876	353	352	351	351	347	192	12	0.0625
Sorghum_versicolor__SRA	200550736	121259	6.621	353	352	351	351	325	185	11	0.0594595
Sphenopholis_intermedia1816__MD	14096742	2531	0.366	351	189	142	21	4	15	0	0
Sporobolus_alterniflorus__SRA	200506574	175856	17.952	355	353	353	351	326	160	3	0.01875
Sporobolus_anglicus__SRA	14884742	15213	1.603	354	343	341	284	120	122	4	0.0327869
Sporobolus_arcuatus__TC	14671390	22296	2.268	355	312	306	165	27	91	5	0.0549451
Sporobolus_consimilis__TW	14980612	15282	1.059	354	322	317	159	11	109	6	0.0550459
Sporobolus_halophilus__GB	14786394	12080	1.13	354	338	338	256	72	108	1	0.00925926
Sporobolus_heterolepis__TC	12157016	26471	1.868	355	311	304	181	41	87	6	0.0689655
Sporobolus_maritimus__SRA	14953694	15247	1.653	355	334	332	282	129	114	3	0.0263158
Sporobolus_maritimus__TC	9064086	22920	1.534	352	280	259	97	16	59	1	0.0169492
Sporobolus_michauxianus108__MD	6993350	5615	0.626	354	280	267	103	13	60	7	0.116667
Sporobolus_pyramidalis__TW	62424580	61529	4.87	355	350	350	344	253	157	4	0.0254777
Sporobolus_schoenoides__TC	9633768	17714	1.239	354	287	267	79	9	60	2	0.0333333
Sporobolus_stapfianus__TC	11015490	19109	1.501	355	316	310	187	37	85	2	0.0235294
Sporobolus_subtilis__GB	9051780	17106	1.03	355	346	346	300	127	171	17	0.0994152
Steinchisma_hians1626__MD	76136404	51905	4.658	353	350	350	347	266	126	1	0.00793651
Steinchisma_laxa__MD	4447511	2491	0.378	352	225	182	26	0	16	1	0.0625
Steinchisma_laxum__GB	11392840	7909	0.91	352	325	323	197	42	56	3	0.0535714
Stipa_hymenoides103__MD	17750418	6031	0.769	352	295	291	140	22	42	4	0.0952381
Stipa_lagascae__SF	582468414	489385	56.048	355	354	354	352	335	108	5	0.0462963
Stipa_sibirica__SRA	197818076	66871	9.019	352	352	352	349	283	96	2	0.0208333
Streptochaeta_spicata724__MD	11999451	4777	0.601	347	262	243	82	11	28	25	0.892857
Suddia_sagittifolia__GB	15052420	15288	2.403	354	340	340	324	200	39	1	0.025641
Tenaxia_guillarmodiae418__MD	11333436	6299	0.975	354	299	286	113	9	32	1	0.03125
Thamnocalamus_spathiflorusO__MD	6937521	3653	0.402	345	223	191	36	0	33	27	0.818182
Thaumastochloa_striata__PANAND	283945604	252414	19.494	353	351	351	351	350	197	10	0.0507614
Themeda_avenacea__PANAND	625151270	627164	45.32	353	353	353	352	352	209	10	0.0478469
Themeda_sp__MD	7861269	8276	0.765	351	322	319	193	42	81	10	0.123457
Thinopyrum_intermedium__SRA	176879308	168240	4.353	352	352	352	352	340	334	309	0.92515
Thrasya_sp512__MD	26853489	12612	1.377	352	338	337	283	105	72	1	0.0138889
Thyridolepis_xerophila729__MD	15262153	497	0.074	235	24	3	0	0	0	0
Thysanolaena_maxima421__MD	13431936	6091	0.815	355	322	319	179	24	44	3	0.0681818
Trachypogon_chevaleri__PANAND	192614848	349943	28.229	353	352	352	351	348	195	9	0.0461538
Tragus_berteronianus__TC	15488942	33306	2.526	355	340	340	275	102	132	2	0.0151515
Tricholaena_monachne__JB	25793532	19923	3.525	356	354	354	351	301	51	6	0.117647
Tridens_flavus__TW	8601820	12835	1.058	354	325	319	164	25	122	2	0.0163934
Triodia_pungens__TC	13174986	18191	1.915	356	326	323	217	54	64	7	0.109375
Triodia_stipoides721__MD	13301164	8434	0.992	354	329	326	214	54	66	8	0.121212
Triodia_wiseana321__MD	4157649	2829	0.377	346	214	165	27	4	21	1	0.047619
Tripogon_cf_major__TC	13364770	26168	3.476	354	350	350	325	230	50	6	0.12
Tripogon_filiformis1508__MD	2715511	3338	0.519	351	264	252	103	5	16	4	0.25
Tripsacum_australe__PANAND	207716322	76402	10.905	353	350	350	349	346	72	30	0.416667
Tripsacum_dactyloides__SRA	35135148	8682	1.193	346	291	277	152	61	39	17	0.435897
Tripsacum_latifolium__PANAND	202935144	72902	10.844	351	350	350	349	347	69	29	0.42029
Trisetum_cernuum224__MD	14256369	3477	0.51	352	275	256	67	5	24	3	0.125
Tristachya_humbertii__GB	7288914	5017	0.733	356	303	293	139	14	28	3	0.107143
Tristachya_leucothrix511__MD	39602224	18918	2.261	356	353	353	309	139	67	1	0.0149254
Uniola_paniculata712__MD	6188302	6814	0.764	354	327	323	191	32	55	10	0.181818
Uniolinae_sp__TC	17794984	32507	2.774	356	348	348	327	217	129	11	0.0852713
Unknown_PoeaeGar05__PAC	55709642	24482	3.493	353	351	351	340	289	81	8	0.0987654
Urelytrum_agropyroides__PANAND	141507854	48537	3.984	353	353	353	351	332	166	9	0.0542169
Urochloa_brizantha__SRA	7314677	6618	0.884	355	321	315	193	48	19	11	0.578947
Urochloa_mosambicensis__JB	17759053	14658	2.334	355	353	353	343	273	64	9	0.140625
Urochloa_plantaginea__SRA	7331397	9111	1.375	356	345	345	307	151	31	10	0.322581
Urochloa_reptans519__MD	14696630	12485	1.634	356	350	350	317	160	46	8	0.173913
Urochondra_setulosa__TC	17525622	33837	2.372	355	347	346	272	84	116	4	0.0344828
Viguierella_madagascariensis__GB	10368682	31431	1.71	355	349	349	336	224	181	9	0.0497238
Whiteochloa_capillipes__MD	1741763	2052	0.236	343	178	114	11	0	21	10	0.47619
Yvesia_madagascariensis__GB	8192072	12560	1.689	354	347	347	317	189	44	8	0.181818
Zea_diploperennis__PANAND	153782274	55058	8.83	350	349	349	348	341	58	44	0.758621
Zea_luxurians422__MD	10564695	2934	0.347	340	210	162	33	3	21	16	0.761905
Zea_mays_huehuetenangensis731__MD	15944646	5423	0.552	351	268	256	99	10	33	29	0.878788
Zea_perennis423__MD	11861923	4199	0.504	349	280	254	85	10	32	26	0.8125
Zuloagaea_bulbosa__JB	26959546	38543	7.025	354	354	354	354	351	32	6	0.1875
